# Supplementary material for: catena-Poly[[tris­(pyridine-κN)copper(II)]-μ-tetra­fluoro­terephthalato-κ2 O 1:O 4]
Source: Acta Crystallogr Sect E Struct Rep Online. 2008 Jun 28;64(Pt 7):m965. doi: 10.1107/S1600536808018977 (PMC2961727; doi:10.1107/S1600536808018977)
Supplement: Supplementary file 1 [file e-64-0m965-sup1.cif]

##############################################################################
###                                                                        ###
###        Electronic paper (Acta Crystallographica Section E)             ###
###                                                                        ###
##############################################################################
#                                                                            #
# This CIF contains the data in a paper accepted for publication in Acta     #
# Crystallographica Section E. It conforms to the requirements of Notes      #
# for Authors for Section E, and has been peer reviewed under the auspices   #
# of the IUCr Commission on Journals.                                        #
#                                                                            #
# Full details of the Crystallographic Information File format               #
# are given in the paper "The Crystallographic Information File (CIF):       #
# a New Standard Archive File for Crystallography" by S. R. Hall, F. H.      #
# Allen and I. D. Brown [Acta Cryst. (1991), A47, 655-685].                  #
#                                                                            #
# The current version of the core CIF dictionary is obtainable from          #
# ftp://ftp.iucr.org/pub/cif_core.dic. The current version number is 2.4.    #
#                                                                            #
# Software is freely available for graphical display of the structure(s) in  #
# this CIF.  For information consult the CIF home page http://www.iucr.org/  #
# cif/home.html                                                              #
#                                                                            #
# This file may be used for bona fide research purposes within the           #
# scientific community so long as proper attribution is given to the journal # 
# article from which it was obtained.                                        #
#                                                                            #
##############################################################################
                                             
data_global
_audit_creation_method     'form.cif (version 2.0)'
_journal_data_validation_number     ?
_journal_date_recd_electronic     2008-06-14
_journal_date_accepted     2008-06-23
_journal_name_full     'Acta Crystallographica, Section E'
_journal_year     2008
_journal_volume     64
_journal_issue      7
_journal_page_first     m965
_journal_page_last     m965
_journal_paper_category     QM
_journal_coeditor_code     HY2139
_publ_contact_author_name     'Chang-Ge Zheng'
_publ_contact_author_address
;
      School of Chemical and Material Engineering
      Jiangnan University
      1800 Lihu Road
      Wuxi, Jiangsu 214122
      People's Republic of China
;
_publ_contact_author_email     cgzheng@126.com
_publ_contact_author_fax     ?
_publ_contact_author_phone     '+86-510-89880763'
_publ_section_title
;\
<i>catena</i>-Poly[[tris(pyridine-\k<i>N</i>)copper(II)]-\m-\
tetrafluoroterephthalato-\k^2^<i>O</i>^1^:<i>O</i>^4^]
;
loop_
    _publ_author_name
    _publ_author_address
    'Chang-Ge Zheng'
;
School of Chemical and Materials Engineering
Jiangnan University
1800 Lihu Road
Wuxi, Jiangsu 214122
People's Republic of China
;
    'Jie Zhang'
;
School of Chemical and Materials Engineering
Jiangnan University
1800 Lihu Road
Wuxi, Jiangsu 214122
People's Republic of China
;
    'Jian-Quan Hong'
;
School of Chemical and Materials Engineering
Jiangnan University
1800 Lihu Road
Wuxi, Jiangsu 214122
People's Republic of China
;
    'Song Li'
;
School of Chemical and Materials Engineering
Jiangnan University
1800 Lihu Road
Wuxi, Jiangsu 214122
People's Republic of China
;
data_I
_chemical_name_systematic
;
catena-Poly[[tris(pyridine-\kN)copper(II)]-
\m-tetrafluoroterephthalato-\k^2^O^1^:O^4^]
;
_chemical_name_common     ?
_chemical_formula_moiety     'C23 H15 Cu F4 N3 O4'
_chemical_formula_sum     'C23 H15 Cu F4 N3 O4'
_chemical_formula_structural     ?
_chemical_formula_analytical     ?
_chemical_formula_iupac     '[Cu (C8 F4 O4) (C5 H5 N)3]'
_chemical_formula_weight     536.92
_chemical_melting_point     ?
_symmetry_cell_setting     Monoclinic
_symmetry_space_group_name_H-M     'C 2/c'
_symmetry_space_group_name_Hall     '-C 2yc'
loop_
    _symmetry_equiv_pos_as_xyz
    'x, y, z'
    '-x, y, -z+1/2'
    'x+1/2, y+1/2, z'
    '-x+1/2, y+1/2, -z+1/2'
    '-x, -y, -z'
    'x, -y, z-1/2'
    '-x+1/2, -y+1/2, -z'
    'x+1/2, -y+1/2, z-1/2'
_cell_length_a     15.3579(8)
_cell_length_b     8.7652(5)
_cell_length_c     16.6050(9)
_cell_angle_alpha     90.00
_cell_angle_beta     100.241(3)
_cell_angle_gamma     90.00
_cell_volume     2199.7(2)
_cell_formula_units_Z     4
_cell_measurement_reflns_used     7406
_cell_measurement_theta_min     2.69
_cell_measurement_theta_max     28.31
_cell_measurement_temperature     273(2)
_exptl_crystal_description     block
_exptl_crystal_colour     blue
_exptl_crystal_size_max     0.15
_exptl_crystal_size_mid     0.10
_exptl_crystal_size_min     0.06
_exptl_crystal_size_rad     ?
_exptl_crystal_density_diffrn     1.621
_exptl_crystal_density_meas     ?
_exptl_crystal_density_method     'not measured'
_exptl_crystal_F_000     1084
_exptl_absorpt_coefficient_mu     1.064
_exptl_absorpt_correction_type     multi-scan
_exptl_absorpt_process_details     '(SADABS; Sheldrick, 1996)'
_exptl_absorpt_correction_T_min     0.8568
_exptl_absorpt_correction_T_max     0.9389
_diffrn_ambient_temperature     273(2)
_diffrn_radiation_type     MoK\a
_diffrn_radiation_wavelength     0.71073
_diffrn_radiation_source     'fine-focus sealed tube'
_diffrn_radiation_monochromator     graphite
_diffrn_measurement_device_type     'Bruker SMART APEXII CCD area-detector'
_diffrn_measurement_method     '\f and \w'
_diffrn_detector_area_resol_mean     ?
_diffrn_reflns_number     10049
_diffrn_reflns_av_R_equivalents     0.0220
_diffrn_reflns_av_sigmaI/netI     0.0168
_diffrn_reflns_theta_min     2.49
_diffrn_reflns_theta_max     25.05
_diffrn_reflns_theta_full     25.05
_diffrn_measured_fraction_theta_max     0.999
_diffrn_measured_fraction_theta_full     0.999
_diffrn_reflns_limit_h_min     -18
_diffrn_reflns_limit_h_max     18
_diffrn_reflns_limit_k_min     -10
_diffrn_reflns_limit_k_max     10
_diffrn_reflns_limit_l_min     -19
_diffrn_reflns_limit_l_max     19
_diffrn_reflns_reduction_process     ?
_diffrn_standards_number     ?
_diffrn_standards_interval_count     ?
_diffrn_standards_interval_time     ?
_diffrn_standards_decay_%     0
_reflns_number_total     1950
_reflns_number_gt     1857
_reflns_threshold_expression     >2\s(I)
_refine_ls_structure_factor_coef     Fsqd
_refine_ls_matrix_type     full
_refine_ls_R_factor_all     0.0264
_refine_ls_R_factor_gt     0.0246
_refine_ls_wR_factor_gt     0.0696
_refine_ls_wR_factor_ref     0.0713
_refine_ls_goodness_of_fit_all     ?
_refine_ls_goodness_of_fit_ref     1.088
_refine_ls_restrained_S_all     1.088
_refine_ls_restrained_S_obs     ?
_refine_ls_number_reflns     1950
_refine_ls_number_parameters     160
_refine_ls_number_restraints     0
_refine_ls_number_constraints     ?
_refine_ls_hydrogen_treatment     constr
_refine_ls_weighting_scheme     calc
_refine_ls_weighting_details
               'calc w=1/[\s^2^(Fo^2^)+(0.076P)^2^+0.2195P], P=(Fo^2^+2Fc^2^)/3'
_refine_ls_shift/su_max     0.000
_refine_ls_shift/su_mean     0.000
_refine_diff_density_max     0.293
_refine_diff_density_min     -0.323
_refine_ls_extinction_method     none
_refine_ls_extinction_coef     ?
_refine_ls_abs_structure_details     ?
_refine_ls_abs_structure_Flack     ?
_refine_ls_abs_structure_Rogers     ?
loop_
    _atom_type_symbol
    _atom_type_description
    _atom_type_scat_dispersion_real
    _atom_type_scat_dispersion_imag
    _atom_type_scat_source
    'C' 'C' 0.0033 0.0016
                         'International Tables Vol C Tables 4.2.6.8 and 6.1.1.4'
    'H' 'H' 0.0000 0.0000
                         'International Tables Vol C Tables 4.2.6.8 and 6.1.1.4'
    'N' 'N' 0.0061 0.0033
                         'International Tables Vol C Tables 4.2.6.8 and 6.1.1.4'
    'O' 'O' 0.0106 0.0060
                         'International Tables Vol C Tables 4.2.6.8 and 6.1.1.4'
    'F' 'F' 0.0171 0.0103
                         'International Tables Vol C Tables 4.2.6.8 and 6.1.1.4'
    'Cu' 'Cu' 0.3201 1.2651
                         'International Tables Vol C Tables 4.2.6.8 and 6.1.1.4'
_computing_data_collection     'APEX2 (Bruker, 2007)'
_computing_cell_refinement     'SAINT (Bruker, 2007)'
_computing_data_reduction     'SAINT (Bruker, 2007)'
_computing_structure_solution     'SIR97 (Altomare <i>et al.</i>,  1999)'
_computing_structure_refinement     'SHELXL97 (Sheldrick, 2008)'
_computing_molecular_graphics     'PLATON (Spek, 2003)'
_computing_publication_material     'SHELXL97 (Sheldrick, 2008)'
loop_
    _atom_site_type_symbol
    _atom_site_label
    _atom_site_fract_x
    _atom_site_fract_y
    _atom_site_fract_z
    _atom_site_U_iso_or_equiv
    _atom_site_adp_type
    _atom_site_calc_flag
    _atom_site_refinement_flags
    _atom_site_occupancy
    _atom_site_disorder_assembly
    _atom_site_disorder_group
    Cu Cu1 1.0000 0.48258(3) 0.2500 0.03297(12) Uani d S 1 . .
    F F1 0.92606(7) 0.77593(17) 0.00333(8) 0.0623(4) Uani d . 1 . .
    F F2 0.68438(9) 0.54002(17) 0.09264(9) 0.0671(4) Uani d . 1 . .
    O O1 0.92455(8) 0.61557(16) 0.16170(8) 0.0455(3) Uani d . 1 . .
    O O2 0.86509(13) 0.40923(19) 0.09534(10) 0.0696(5) Uani d . 1 . .
    N N1 1.10527(11) 0.49323(17) 0.19221(10) 0.0389(4) Uani d . 1 . .
    N N2 1.0000 0.2460(2) 0.2500 0.0373(5) Uani d S 1 . .
    C C1 0.87159(13) 0.5462(2) 0.10665(11) 0.0426(4) Uani d . 1 . .
    C C2 0.80884(12) 0.6517(2) 0.05110(11) 0.0380(4) Uani d . 1 . .
    C C3 0.83842(11) 0.7617(2) 0.00333(11) 0.0405(4) Uani d . 1 . .
    C C4 0.71868(13) 0.6428(2) 0.04644(11) 0.0421(4) Uani d . 1 . .
    C C5 1.11090(14) 0.6002(2) 0.13562(13) 0.0497(5) Uani d . 1 . .
    H H5 1.0606 0.6562 0.1145 0.060 Uiso calc R 1 . .
    C C6 1.18819(17) 0.6303(3) 0.10757(16) 0.0629(6) Uani d . 1 . .
    H H6 1.1899 0.7058 0.0685 0.076 Uiso calc R 1 . .
    C C7 1.26229(16) 0.5481(3) 0.13773(16) 0.0648(7) Uani d . 1 . .
    H H7 1.3154 0.5678 0.1202 0.078 Uiso calc R 1 . .
    C C8 1.25719(14) 0.4362(3) 0.19412(16) 0.0627(6) Uani d . 1 . .
    H H8 1.3065 0.3770 0.2144 0.075 Uiso calc R 1 . .
    C C9 1.17809(13) 0.4123(3) 0.22054(13) 0.0497(5) Uani d . 1 . .
    H H9 1.1753 0.3371 0.2595 0.060 Uiso calc R 1 . .
    C C10 1.00346(13) 0.1681(2) 0.18168(13) 0.0462(5) Uani d . 1 . .
    H H10 1.0056 0.2218 0.1337 0.055 Uiso calc R 1 . .
    C C11 1.00405(16) 0.0110(3) 0.1796(2) 0.0640(7) Uani d . 1 . .
    H H11 1.0071 -0.0405 0.1312 0.077 Uiso calc R 1 . .
    C C12 1.0000 -0.0680(4) 0.2500 0.0727(11) Uani d S 1 . .
    H H12 1.0000 -0.1741 0.2500 0.087 Uiso calc SR 1 . .
loop_
    _atom_site_aniso_label
    _atom_site_aniso_U_11
    _atom_site_aniso_U_22
    _atom_site_aniso_U_33
    _atom_site_aniso_U_12
    _atom_site_aniso_U_13
    _atom_site_aniso_U_23
    Cu1 0.03026(18) 0.03081(18) 0.03662(19) 0.000 0.00260(12) 0.000
    F1 0.0316(6) 0.0927(10) 0.0611(8) 0.0037(6) 0.0038(5) 0.0250(7)
    F2 0.0513(7) 0.0780(9) 0.0705(9) -0.0032(7) 0.0064(6) 0.0393(7)
    O1 0.0377(7) 0.0536(8) 0.0402(7) 0.0054(6) -0.0064(6) 0.0110(6)
    O2 0.0893(12) 0.0491(10) 0.0593(10) 0.0198(8) -0.0170(9) 0.0028(7)
    N1 0.0353(8) 0.0404(8) 0.0402(9) -0.0013(6) 0.0049(7) -0.0037(6)
    N2 0.0348(10) 0.0303(10) 0.0452(12) 0.000 0.0033(9) 0.000
    C1 0.0415(10) 0.0502(12) 0.0338(10) 0.0121(9) 0.0004(8) 0.0079(8)
    C2 0.0375(9) 0.0422(10) 0.0312(9) 0.0068(7) -0.0024(7) 0.0030(7)
    C3 0.0291(8) 0.0537(11) 0.0364(9) 0.0033(8) -0.0004(7) 0.0041(8)
    C4 0.0419(10) 0.0468(11) 0.0359(9) 0.0003(8) 0.0024(8) 0.0108(8)
    C5 0.0488(11) 0.0494(12) 0.0520(12) -0.0007(9) 0.0121(9) 0.0049(9)
    C6 0.0667(15) 0.0669(15) 0.0601(14) -0.0140(12) 0.0245(12) 0.0020(11)
    C7 0.0447(12) 0.0851(17) 0.0687(16) -0.0165(12) 0.0215(11) -0.0195(14)
    C8 0.0354(11) 0.0820(17) 0.0692(15) 0.0034(11) 0.0052(10) -0.0112(14)
    C9 0.0380(10) 0.0579(13) 0.0512(12) 0.0037(9) 0.0025(9) -0.0002(10)
    C10 0.0416(10) 0.0398(10) 0.0560(12) 0.0010(8) 0.0053(9) -0.0104(9)
    C11 0.0498(13) 0.0455(13) 0.094(2) 0.0042(9) 0.0057(13) -0.0265(12)
    C12 0.0525(19) 0.0297(15) 0.132(4) 0.000 0.007(2) 0.000
_geom_special_details
;
All e.s.d.'s (except the e.s.d. in the dihedral angle between two l.s. planes)
are estimated using the full covariance matrix. The cell e.s.d.'s are taken
into account individually in the estimation of e.s.d.'s in distances, angles
and torsion angles; correlations between e.s.d.'s in cell parameters are only
used when they are defined by crystal symmetry. An approximate (isotropic)
treatment of cell e.s.d.'s is used for estimating e.s.d.'s involving l.s.
planes.
;
loop_
    _geom_bond_atom_site_label_1
    _geom_bond_atom_site_label_2
    _geom_bond_site_symmetry_2
    _geom_bond_distance
    _geom_bond_publ_flag
    Cu1 N1 . 2.0236(16) y
    Cu1 N1 2_755 2.0236(16) ?
    Cu1 O1 . 2.0609(12) y
    Cu1 O1 2_755 2.0609(12) ?
    Cu1 N2 . 2.073(2) y
    F1 C3 . 1.352(2) ?
    F2 C4 . 1.350(2) ?
    O1 C1 . 1.266(2) ?
    O2 C1 . 1.216(3) ?
    N1 C9 . 1.337(3) ?
    N1 C5 . 1.341(3) ?
    N2 C10 . 1.333(2) ?
    N2 C10 2_755 1.333(2) ?
    C1 C2 . 1.523(2) ?
    C2 C4 . 1.375(3) ?
    C2 C3 . 1.376(3) ?
    C3 C4 7_665 1.376(3) ?
    C4 C3 7_665 1.376(3) ?
    C5 C6 . 1.376(3) ?
    C5 H5 . 0.9300 ?
    C6 C7 . 1.365(4) ?
    C6 H6 . 0.9300 ?
    C7 C8 . 1.368(4) ?
    C7 H7 . 0.9300 ?
    C8 C9 . 1.379(3) ?
    C8 H8 . 0.9300 ?
    C9 H9 . 0.9300 ?
    C10 C11 . 1.377(3) ?
    C10 H10 . 0.9300 ?
    C11 C12 . 1.370(4) ?
    C11 H11 . 0.9300 ?
    C12 C11 2_755 1.371(4) ?
    C12 H12 . 0.9300 ?
loop_
    _geom_angle_atom_site_label_1
    _geom_angle_atom_site_label_2
    _geom_angle_atom_site_label_3
    _geom_angle_site_symmetry_1
    _geom_angle_site_symmetry_3
    _geom_angle
    _geom_angle_publ_flag
    N1 Cu1 N1 . 2_755 174.71(9) y
    N1 Cu1 O1 . . 91.84(6) y
    N1 Cu1 O1 2_755 . 85.16(6) ?
    N1 Cu1 O1 . 2_755 85.17(6) y
    N1 Cu1 O1 2_755 2_755 91.84(6) ?
    O1 Cu1 O1 . 2_755 111.11(8) y
    N1 Cu1 N2 . . 92.64(4) y
    N1 Cu1 N2 2_755 . 92.64(4) ?
    O1 Cu1 N2 . . 124.45(4) y
    O1 Cu1 N2 2_755 . 124.44(4) ?
    C1 O1 Cu1 . . 116.73(12) ?
    C9 N1 C5 . . 117.60(18) ?
    C9 N1 Cu1 . . 119.83(14) ?
    C5 N1 Cu1 . . 121.40(14) ?
    C10 N2 C10 . 2_755 118.4(2) ?
    C10 N2 Cu1 . . 120.81(12) ?
    C10 N2 Cu1 2_755 . 120.81(12) ?
    O2 C1 O1 . . 127.60(17) ?
    O2 C1 C2 . . 118.69(17) ?
    O1 C1 C2 . . 113.70(17) ?
    C4 C2 C3 . . 116.07(16) ?
    C4 C2 C1 . . 121.48(17) ?
    C3 C2 C1 . . 122.45(16) ?
    F1 C3 C2 . . 119.69(16) ?
    F1 C3 C4 . 7_665 118.18(17) ?
    C2 C3 C4 . 7_665 122.12(17) ?
    F2 C4 C2 . . 119.78(17) ?
    F2 C4 C3 . 7_665 118.40(17) ?
    C2 C4 C3 . 7_665 121.81(17) ?
    N1 C5 C6 . . 122.6(2) ?
    N1 C5 H5 . . 118.7 ?
    C6 C5 H5 . . 118.7 ?
    C7 C6 C5 . . 119.2(2) ?
    C7 C6 H6 . . 120.4 ?
    C5 C6 H6 . . 120.4 ?
    C6 C7 C8 . . 119.0(2) ?
    C6 C7 H7 . . 120.5 ?
    C8 C7 H7 . . 120.5 ?
    C7 C8 C9 . . 119.2(2) ?
    C7 C8 H8 . . 120.4 ?
    C9 C8 H8 . . 120.4 ?
    N1 C9 C8 . . 122.4(2) ?
    N1 C9 H9 . . 118.8 ?
    C8 C9 H9 . . 118.8 ?
    N2 C10 C11 . . 122.4(2) ?
    N2 C10 H10 . . 118.8 ?
    C11 C10 H10 . . 118.8 ?
    C12 C11 C10 . . 118.8(3) ?
    C12 C11 H11 . . 120.6 ?
    C10 C11 H11 . . 120.6 ?
    C11 C12 C11 . 2_755 119.3(3) ?
    C11 C12 H12 . . 120.4 ?
    C11 C12 H12 2_755 . 120.4 ?
loop_
    _geom_torsion_atom_site_label_1
    _geom_torsion_atom_site_label_2
    _geom_torsion_atom_site_label_3
    _geom_torsion_atom_site_label_4
    _geom_torsion_site_symmetry_1
    _geom_torsion_site_symmetry_2
    _geom_torsion_site_symmetry_3
    _geom_torsion_site_symmetry_4
    _geom_torsion
    _geom_torsion_publ_flag
    N1 Cu1 O1 C1 . . . . 98.39(14) ?
    N1 Cu1 O1 C1 2_755 . . . -85.98(14) ?
    O1 Cu1 O1 C1 2_755 . . . -176.08(15) ?
    N2 Cu1 O1 C1 . . . . 3.92(15) ?
    O1 Cu1 N1 C9 . . . . -174.91(15) ?
    O1 Cu1 N1 C9 2_755 . . . 74.06(15) ?
    N2 Cu1 N1 C9 . . . . -50.30(15) ?
    O1 Cu1 N1 C5 . . . . 17.73(16) ?
    O1 Cu1 N1 C5 2_755 . . . -93.30(16) ?
    N2 Cu1 N1 C5 . . . . 142.34(15) ?
    N1 Cu1 N2 C10 . . . . -49.29(11) ?
    N1 Cu1 N2 C10 2_755 . . . 130.71(11) ?
    O1 Cu1 N2 C10 . . . . 44.76(11) ?
    O1 Cu1 N2 C10 2_755 . . . -135.25(11) ?
    N1 Cu1 N2 C10 . . . 2_755 130.71(11) ?
    N1 Cu1 N2 C10 2_755 . . 2_755 -49.29(11) ?
    O1 Cu1 N2 C10 . . . 2_755 -135.24(11) ?
    O1 Cu1 N2 C10 2_755 . . 2_755 44.76(11) ?
    Cu1 O1 C1 O2 . . . . -6.9(3) ?
    Cu1 O1 C1 C2 . . . . 171.55(12) ?
    O2 C1 C2 C4 . . . . 60.4(3) ?
    O1 C1 C2 C4 . . . . -118.2(2) ?
    O2 C1 C2 C3 . . . . -120.1(2) ?
    O1 C1 C2 C3 . . . . 61.3(2) ?
    C4 C2 C3 F1 . . . . -178.79(17) ?
    C1 C2 C3 F1 . . . . 1.7(3) ?
    C4 C2 C3 C4 . . . 7_665 -0.2(3) ?
    C1 C2 C3 C4 . . . 7_665 -179.68(18) ?
    C3 C2 C4 F2 . . . . -178.63(18) ?
    C1 C2 C4 F2 . . . . 0.9(3) ?
    C3 C2 C4 C3 . . . 7_665 0.2(3) ?
    C1 C2 C4 C3 . . . 7_665 179.68(18) ?
    C9 N1 C5 C6 . . . . -1.2(3) ?
    Cu1 N1 C5 C6 . . . . 166.42(18) ?
    N1 C5 C6 C7 . . . . 0.5(4) ?
    C5 C6 C7 C8 . . . . 1.0(4) ?
    C6 C7 C8 C9 . . . . -1.7(4) ?
    C5 N1 C9 C8 . . . . 0.5(3) ?
    Cu1 N1 C9 C8 . . . . -167.33(18) ?
    C7 C8 C9 N1 . . . . 0.9(4) ?
    C10 N2 C10 C11 2_755 . . . -0.36(16) ?
    Cu1 N2 C10 C11 . . . . 179.65(16) ?
    N2 C10 C11 C12 . . . . 0.7(3) ?
    C10 C11 C12 C11 . . . 2_755 -0.33(15) ?
