# Supplementary material for: catena-Poly[[tris­(pyridine-κN)copper(II)]-μ-tetra­fluoro­terephthalato-κ2 O 1:O 4]
Source: Acta Crystallogr Sect E Struct Rep Online. 2008 Jun 28;64(Pt 7):m965. doi: 10.1107/S1600536808018977 (PMC2961727; doi:10.1107/S1600536808018977)
Supplement: Supplementary file 2 [file e-64-0m965-Isup2.hkl]

# 
# h,k,l, Fc-squared, Fo-squared, sigma(Fo-squared) and status flag 
# 
data_I
_shelx_title ' 080109d           IN  C2/c' 
_shelx_refln_list_code          4 
_shelx_F_calc_maximum      272.61 
_exptl_crystal_F_000      1084.00 
_reflns_d_resolution_high  0.8393 
 
loop_ 
 _symmetry_equiv_pos_as_xyz 
 'x, y, z' 
 '-x, y, -z+1/2' 
 'x+1/2, y+1/2, z' 
 '-x+1/2, y+1/2, -z+1/2' 
 '-x, -y, -z' 
 'x, -y, z-1/2' 
 '-x+1/2, -y+1/2, -z' 
 'x+1/2, -y+1/2, z-1/2' 
 
_cell_length_a    15.3579 
_cell_length_b     8.7652 
_cell_length_c    16.6050 
_cell_angle_alpha  90.000 
_cell_angle_beta  100.241 
_cell_angle_gamma  90.000 
 
_shelx_F_squared_multiplier     1.000 
 
loop_ 
 _refln_index_h 
 _refln_index_k 
 _refln_index_l 
 _refln_F_squared_calc 
 _refln_F_squared_meas 
 _refln_F_squared_sigma 
 _refln_observed_status 
   2   0   0     3008.32     3438.20     99.09 o 
   4   0   0     9665.12     9620.49    130.41 o 
   6   0   0    19182.75    19432.62    262.67 o 
   8   0   0     5400.25     5091.99     64.08 o 
  10   0   0    15182.46    15669.87    213.17 o 
  12   0   0    11746.17    11638.67    159.73 o 
  14   0   0     1986.34     1865.15     32.56 o 
  16   0   0     4421.03     4268.04     62.86 o 
  18   0   0      699.76      693.04     16.01 o 
   3   1   0     2785.50     3137.13     35.22 o 
   5   1   0    10802.30    12522.79    119.95 o 
   7   1   0     6495.62     6305.05     60.64 o 
   9   1   0     2388.15     2166.85     22.49 o 
  11   1   0     2192.04     2146.70     22.82 o 
  13   1   0       12.65       17.74      2.83 o 
  15   1   0     1083.56     1090.59     14.01 o 
  17   1   0      216.58      247.72      6.81 o 
   0   2   0    50836.77    53306.94   1509.54 o 
   2   2   0      494.45      470.99      8.49 o 
   4   2   0     4952.11     4867.48     77.94 o 
   6   2   0     5648.93     4872.95     47.62 o 
   8   2   0    15801.91    16376.56    178.36 o 
  10   2   0     5177.35     5047.87     50.12 o 
  12   2   0      624.46      577.18      8.43 o 
  14   2   0        8.06       10.17      3.02 o 
  16   2   0     1445.33     1350.51     18.06 o 
   1   3   0     6651.52     6256.07     71.21 o 
   3   3   0    16283.90    16036.65    169.53 o 
   5   3   0       19.80       67.53      3.62 o 
   7   3   0     6721.60     6335.69     65.92 o 
   9   3   0     7689.15     7798.18     76.16 o 
  11   3   0      427.02      434.72      6.95 o 
  13   3   0     1910.47     1748.55     21.24 o 
  15   3   0      531.40      529.78      9.70 o 
  17   3   0      220.59      208.30      7.11 o 
   0   4   0     3990.99     3889.40     62.40 o 
   2   4   0    15218.72    15938.62    148.78 o 
   4   4   0     5533.88     5508.14     68.45 o 
   6   4   0     4795.15     4646.97     57.45 o 
   8   4   0     5961.87     6039.27     74.32 o 
  10   4   0     1701.04     1647.66     22.99 o 
  12   4   0     2776.68     2743.80     33.74 o 
  14   4   0      727.51      695.46     12.02 o 
  16   4   0      287.26      283.81      9.86 o 
   1   5   0      423.38      625.09     10.06 o 
   3   5   0     4691.37     4738.41     47.62 o 
   5   5   0     1658.53     1471.30     23.25 o 
   7   5   0     1684.93     1556.69     21.53 o 
   9   5   0     2231.51     2131.85     28.83 o 
  11   5   0      174.88      181.54      6.75 o 
  13   5   0      102.19      104.37      5.91 o 
  15   5   0       28.65       34.86      5.36 o 
   0   6   0      370.21      351.64      6.74 o 
   2   6   0     2610.43     2708.40     30.40 o 
   4   6   0     4812.28     4978.57     57.07 o 
   6   6   0     1916.06     1925.10     26.09 o 
   8   6   0      856.37      840.75     13.81 o 
  10   6   0     2578.82     2611.52     35.20 o 
  12   6   0      137.03      137.38      6.57 o 
  14   6   0      400.60      388.72     10.38 o 
   1   7   0     1845.03     1842.74     31.40 o 
   3   7   0      670.75      661.24     11.87 o 
   5   7   0      496.34      523.59      9.36 o 
   7   7   0       64.26       68.22      4.39 o 
   9   7   0       64.65       83.48      6.43 o 
  11   7   0      939.39      893.89     15.78 o 
  13   7   0      243.62      261.05      9.24 o 
   0   8   0     1873.68     1863.50     43.77 o 
   2   8   0      958.36      914.68     21.06 o 
   4   8   0      198.06      211.08     10.98 o 
   6   8   0      331.57      352.41      8.33 o 
   8   8   0       48.26       45.23      4.77 o 
  10   8   0      649.86      650.79     12.25 o 
   1   9   0      751.22      670.24     15.70 o 
   3   9   0      220.24      209.24      9.56 o 
   5   9   0      136.23      131.10      8.08 o 
   7   9   0       97.02       97.77      7.94 o 
   9   9   0      415.34      417.38     13.04 o 
   0  10   0       22.53       14.47      9.08 o 
   2  10   0      377.47      372.10     12.57 o 
   4  10   0       22.47       15.32      6.63 o 
 -17   1   1        5.87       -2.83      3.70 o 
 -15   1   1      108.30      107.40      4.58 o 
 -13   1   1      210.30      196.43      5.08 o 
 -11   1   1     2082.40     2135.62     20.53 o 
  -9   1   1     4778.39     5357.97     48.80 o 
  -7   1   1     1325.80     1371.40     13.80 o 
  -5   1   1     1515.90     1542.92     15.76 o 
  -3   1   1      120.86      140.33      2.35 o 
  -1   1   1     4706.41     5380.36    153.83 o 
   1   1   1    16048.59    15275.01    435.56 o 
   3   1   1     5671.74     5876.14     66.89 o 
   5   1   1    13335.25    13976.22    144.26 o 
   7   1   1     7652.67     8290.38     80.12 o 
   9   1   1      432.57      495.05      6.72 o 
  11   1   1      262.64      266.95      5.29 o 
  13   1   1      154.16      155.39      4.74 o 
  15   1   1      384.57      345.56      7.08 o 
  17   1   1      239.75      214.86      6.49 o 
 -16   2   1        6.46       -0.74      3.77 o 
 -14   2   1        1.25       -2.13      2.91 o 
 -12   2   1       37.41       43.32      3.06 o 
 -10   2   1       10.20       21.47      2.95 o 
  -8   2   1      919.78      856.37      9.53 o 
  -6   2   1     1886.24     1845.07     26.32 o 
  -4   2   1      288.46      316.17      5.97 o 
  -2   2   1     2300.52     2465.56     35.71 o 
   0   2   1     3926.83     4249.18    109.00 o 
   2   2   1     6415.33     6989.31     86.00 o 
   4   2   1     2781.37     2766.46     29.70 o 
   6   2   1     1772.18     1775.61     18.48 o 
   8   2   1     1131.83     1178.91     13.03 o 
  10   2   1      783.21      848.13     10.41 o 
  12   2   1      132.96      137.84      4.40 o 
  14   2   1       67.13       61.82      3.74 o 
  16   2   1       12.82        3.10      3.90 o 
 -17   3   1        4.39        2.92      4.18 o 
 -15   3   1       26.36       27.06      4.00 o 
 -13   3   1        2.06        8.06      3.09 o 
 -11   3   1      107.77      114.89      3.86 o 
  -9   3   1        1.69        9.59      2.03 o 
  -7   3   1      106.87      101.51      6.35 o 
  -5   3   1     1374.86     1332.22     15.28 o 
  -3   3   1      243.16      250.21      4.45 o 
  -1   3   1       73.74       89.91      4.69 o 
   1   3   1     2012.13     2344.62     28.06 o 
   3   3   1     8470.28     9192.57    104.94 o 
   5   3   1     3574.10     3823.19     49.31 o 
   7   3   1     1513.43     1345.44     14.29 o 
   9   3   1      428.84      415.38      6.33 o 
  11   3   1      856.76      818.33     11.35 o 
  13   3   1        6.54        7.57      3.10 o 
  15   3   1       97.77       92.13      4.98 o 
  17   3   1       96.27       96.02      5.69 o 
 -16   4   1      118.25      107.29      6.06 o 
 -14   4   1       23.89       29.80      4.09 o 
 -12   4   1     2368.22     2315.69     28.98 o 
 -10   4   1      572.74      543.26     10.10 o 
  -8   4   1     2472.05     2319.01     27.57 o 
  -6   4   1     2021.84     2034.04     24.60 o 
  -4   4   1      675.67      699.14     10.24 o 
  -2   4   1     2341.60     2315.03     23.77 o 
   0   4   1     3665.59     3789.92     50.40 o 
   2   4   1     2119.84     1906.57     19.88 o 
   4   4   1     9440.85     9602.32    109.93 o 
   6   4   1     2970.71     2914.09     34.58 o 
   8   4   1      800.83      786.48     12.35 o 
  10   4   1      573.66      558.10     10.16 o 
  12   4   1       66.38       65.28      4.27 o 
  14   4   1      525.30      457.85      8.87 o 
  16   4   1      317.21      306.02      7.97 o 
 -15   5   1      205.80      212.53      8.29 o 
 -13   5   1        1.93       -0.04      4.19 o 
 -11   5   1     2396.59     2407.01     32.66 o 
  -9   5   1      165.04      150.91      5.56 o 
  -7   5   1       48.97       71.97      5.11 o 
  -5   5   1     4354.25     4643.21     54.08 o 
  -3   5   1      340.34      409.77      6.41 o 
  -1   5   1     1353.43     1483.96     17.47 o 
   1   5   1     4657.40     4659.80     46.70 o 
   3   5   1     1435.96     1429.71     17.17 o 
   5   5   1      241.04      233.31      5.44 o 
   7   5   1      622.49      605.08      9.81 o 
   9   5   1       45.84       63.19      4.18 o 
  11   5   1      365.82      330.17      8.40 o 
  13   5   1      289.67      278.82      8.44 o 
  15   5   1       75.80       79.49      6.21 o 
 -14   6   1      284.92      276.00      9.22 o 
 -12   6   1      543.03      576.91     13.66 o 
 -10   6   1        8.50       14.75      4.10 o 
  -8   6   1      409.91      399.14      8.84 o 
  -6   6   1      477.37      486.92     10.03 o 
  -4   6   1     1597.69     1593.71     19.19 o 
  -2   6   1     2818.54     2920.79     35.91 o 
   0   6   1     1809.95     1969.67     24.18 o 
   2   6   1     1274.30     1218.35     15.28 o 
   4   6   1      343.02      344.57      6.58 o 
   6   6   1      131.15      115.34      4.67 o 
   8   6   1      201.09      202.10      6.59 o 
  10   6   1     2977.31     2918.27     38.90 o 
  12   6   1      275.01      243.49      8.12 o 
  14   6   1      151.41      166.29      7.58 o 
 -13   7   1      356.18      401.76     10.79 o 
 -11   7   1      109.92      133.77      6.61 o 
  -9   7   1      618.78      622.58     14.06 o 
  -7   7   1      116.42      139.46      5.42 o 
  -5   7   1     1818.25     1809.22     23.12 o 
  -3   7   1     1253.78     1300.37     20.36 o 
  -1   7   1      873.71      928.05     16.59 o 
   1   7   1     3471.70     3411.50     42.15 o 
   3   7   1     1178.71     1177.10     17.40 o 
   5   7   1       51.03       51.87      3.84 o 
   7   7   1      153.28      163.19      5.72 o 
   9   7   1     1032.43     1093.77     17.66 o 
  11   7   1     1741.12     1668.26     24.93 o 
  13   7   1      184.09      218.27      8.69 o 
 -10   8   1      239.11      244.04      7.90 o 
  -8   8   1      297.36      322.89      8.32 o 
  -6   8   1      277.87      292.42      9.98 o 
  -4   8   1      207.41      203.39      8.48 o 
  -2   8   1      258.09      331.32     11.68 o 
   0   8   1       55.20       79.74      5.38 o 
   2   8   1     2642.90     2751.64     37.64 o 
   4   8   1      351.78      377.89     11.59 o 
   6   8   1      100.97       96.28      5.18 o 
   8   8   1      467.45      494.60     10.11 o 
  10   8   1      352.51      400.29     11.60 o 
  -9   9   1      882.20      915.94     24.94 o 
  -7   9   1      508.36      563.57     14.44 o 
  -5   9   1     1036.03     1072.73     25.03 o 
  -3   9   1     1151.45     1214.02     22.99 o 
  -1   9   1      144.68      160.25      8.41 o 
   1   9   1     2219.53     2201.55     36.41 o 
   3   9   1     1467.86     1466.48     27.02 o 
   5   9   1      349.12      385.40     11.92 o 
   7   9   1      531.00      541.98     14.15 o 
  -4  10   1      115.22      117.47      8.55 o 
  -2  10   1      511.53      560.47     20.36 o 
   0  10   1       98.14      127.17      8.74 o 
   2  10   1      350.63      351.16     12.17 o 
   4  10   1      512.42      512.22     14.53 o 
 -18   0   2     1580.93     1645.05     35.28 o 
 -16   0   2     2995.69     2903.05     44.41 o 
 -14   0   2      738.13      766.46     13.57 o 
 -12   0   2      116.31      117.10      4.87 o 
 -10   0   2    11926.78    11544.47    142.72 o 
  -8   0   2    30545.36    33522.61    705.21 o 
  -6   0   2     4255.16     4031.41     71.25 o 
  -4   0   2    74316.91    77582.68   1299.88 o 
  -2   0   2    51294.81    52927.76   1511.09 o 
   0   0   2    16907.09    16574.58    479.50 o 
   2   0   2    52531.40    51024.15   1060.80 o 
   4   0   2    18356.96    18001.89    247.12 o 
   6   0   2    21425.14    21031.34    335.71 o 
   8   0   2    25138.52    25582.33    408.22 o 
  10   0   2     5154.10     5053.13     70.82 o 
  12   0   2    15001.01    14715.99    201.07 o 
  14   0   2      371.57      333.75      9.36 o 
  16   0   2      652.27      616.36     14.14 o 
 -17   1   2     1299.01     1308.49     16.64 o 
 -15   1   2      978.28     1061.96     13.72 o 
 -13   1   2       40.79       39.39      2.92 o 
 -11   1   2     4388.54     4338.18     39.39 o 
  -9   1   2      529.12      484.92      8.38 o 
  -7   1   2     6578.20     6445.15     59.41 o 
  -5   1   2      440.13      579.77      7.73 o 
  -3   1   2     6689.42     7042.48     79.09 o 
  -1   1   2    13593.89    14537.86    412.57 o 
   1   1   2     9268.01     9304.93    184.11 o 
   3   1   2     1423.69     1681.95     20.01 o 
   5   1   2     8823.24     8288.97     87.21 o 
   7   1   2     1061.48     1321.59     15.27 o 
   9   1   2     2390.26     2415.81     24.86 o 
  11   1   2     3469.58     3306.66     33.83 o 
  13   1   2     2481.17     2443.88     26.22 o 
  15   1   2       33.11       43.15      4.89 o 
  17   1   2       23.30       28.91      4.44 o 
 -16   2   2      635.56      659.79     10.31 o 
 -14   2   2     1494.25     1442.87     17.02 o 
 -12   2   2     1158.63     1196.88     13.48 o 
 -10   2   2     6420.67     6236.17     58.27 o 
  -8   2   2     2159.74     2078.82     19.61 o 
  -6   2   2      164.76      143.35      3.63 o 
  -4   2   2     6070.63     5999.30     62.84 o 
  -2   2   2     5831.46     5513.67     78.32 o 
   0   2   2    56848.91    55213.05    985.06 o 
   2   2   2    11211.11    11244.81    140.44 o 
   4   2   2     2196.12     2054.38     21.27 o 
   6   2   2     2193.83     2077.36     21.47 o 
   8   2   2     1820.44     1605.09     17.08 o 
  10   2   2      269.31      279.81      5.11 o 
  12   2   2     9930.34     9831.31     96.06 o 
  14   2   2      763.72      723.64     11.17 o 
  16   2   2      257.62      249.87      7.24 o 
 -17   3   2      722.01      742.28     12.36 o 
 -15   3   2      246.17      237.07      6.67 o 
 -13   3   2       39.25       42.96      3.38 o 
 -11   3   2     5061.77     5048.03     47.97 o 
  -9   3   2     3090.00     2875.66     26.87 o 
  -7   3   2    14672.03    14718.81    143.92 o 
  -5   3   2     1624.36     1574.48     16.97 o 
  -3   3   2     3012.04     2693.60     28.90 o 
  -1   3   2     5447.75     5171.32     93.25 o 
   1   3   2     8049.72     8256.32     95.12 o 
   3   3   2     2822.42     2622.42     31.11 o 
   5   3   2    16033.54    16001.06    182.04 o 
   7   3   2     2040.78     1811.93     19.56 o 
   9   3   2     3224.12     3126.65     31.85 o 
  11   3   2     2920.99     2794.90     31.34 o 
  13   3   2       68.68       69.44      4.15 o 
  15   3   2      955.12      933.57     13.76 o 
 -16   4   2      174.12      179.03      6.96 o 
 -14   4   2      553.53      541.70     10.31 o 
 -12   4   2       76.45       84.67      4.99 o 
 -10   4   2     7768.26     7524.17     92.54 o 
  -8   4   2     8494.30     8485.47     84.22 o 
  -6   4   2     5019.57     4976.59     53.81 o 
  -4   4   2     5470.02     5367.63     53.44 o 
  -2   4   2     1175.45     1051.44     11.04 o 
   0   4   2     3857.56     4147.35     48.78 o 
   2   4   2     9184.34     9177.39     97.69 o 
   4   4   2    13919.02    14360.90    163.78 o 
   6   4   2     3786.72     3515.96     46.20 o 
   8   4   2     7724.68     7614.17     93.07 o 
  10   4   2     2105.96     1993.94     27.12 o 
  12   4   2      202.76      205.37      6.82 o 
  14   4   2      544.00      547.84      9.78 o 
  16   4   2      731.25      677.86     11.82 o 
 -15   5   2       59.89       59.12      5.92 o 
 -13   5   2      953.24      940.00     16.02 o 
 -11   5   2     1243.49     1215.57     18.62 o 
  -9   5   2     1417.44     1377.42     18.74 o 
  -7   5   2     2727.87     2641.88     32.19 o 
  -5   5   2      287.70      248.24      4.67 o 
  -3   5   2       13.49       27.27      4.70 o 
  -1   5   2     3812.28     3760.74     56.98 o 
   1   5   2     4974.74     4826.47     48.21 o 
   3   5   2     4949.87     4843.30     52.81 o 
   5   5   2      563.87      452.81     10.41 o 
   7   5   2      350.56      333.96      7.17 o 
   9   5   2     1055.39      976.88     15.24 o 
  11   5   2      229.31      221.39      7.11 o 
  13   5   2      188.97      206.07      7.55 o 
  15   5   2      612.40      619.91     16.14 o 
 -14   6   2      292.11      285.24      9.24 o 
 -12   6   2      878.68      927.11     16.04 o 
 -10   6   2      209.28      210.93      7.29 o 
  -8   6   2     2133.27     2131.73     27.34 o 
  -6   6   2     1515.74     1546.93     18.97 o 
  -4   6   2       61.07       63.76      3.35 o 
  -2   6   2     2262.12     2309.94     26.52 o 
   0   6   2     2282.63     2230.21     26.10 o 
   2   6   2     7587.89     7819.77     84.16 o 
   4   6   2      576.28      543.15      8.68 o 
   6   6   2      387.15      405.61      7.92 o 
   8   6   2     1487.14     1488.40     21.47 o 
  10   6   2     1011.63      962.77     15.88 o 
  12   6   2      390.88      411.37     11.08 o 
  14   6   2      660.51      695.02     21.95 o 
 -13   7   2      236.77      226.75      8.76 o 
 -11   7   2        3.14        0.82      4.44 o 
  -9   7   2     1584.68     1645.48     23.95 o 
  -7   7   2      812.84      777.30     11.83 o 
  -5   7   2     1280.53     1377.41     19.53 o 
  -3   7   2      245.34      227.69      7.41 o 
  -1   7   2      915.71      886.28     17.44 o 
   1   7   2      728.11      710.77     11.71 o 
   3   7   2     2520.09     2504.72     29.27 o 
   5   7   2        6.49        8.76      3.19 o 
   7   7   2      373.86      375.59      8.41 o 
   9   7   2     1703.60     1598.98     23.55 o 
  11   7   2      210.65      244.58      8.51 o 
 -10   8   2       95.92      105.42      8.03 o 
  -8   8   2      891.05      947.70     16.98 o 
  -6   8   2      491.56      451.72     11.92 o 
  -4   8   2      295.64      270.39     10.37 o 
  -2   8   2      915.46      861.25     16.04 o 
   0   8   2      408.40      377.94      8.99 o 
   2   8   2     2162.35     2212.94     34.98 o 
   4   8   2      121.29      115.99      6.22 o 
   6   8   2       25.15       30.10      5.57 o 
   8   8   2      258.29      227.21      7.36 o 
  10   8   2     1127.03     1125.80     24.46 o 
  -9   9   2      258.80      249.12     13.03 o 
  -7   9   2      143.17      156.97     10.86 o 
  -5   9   2      424.29      395.16     14.29 o 
  -3   9   2       66.42       33.08      7.08 o 
  -1   9   2      500.97      506.62     13.39 o 
   1   9   2     1345.09     1288.69     20.84 o 
   3   9   2      259.77      253.53      9.99 o 
   5   9   2        2.34       -3.89      5.63 o 
   7   9   2      103.41       80.42      8.76 o 
  -4  10   2        1.78       -8.92      5.94 o 
  -2  10   2        6.68       -3.89      6.09 o 
   0  10   2      418.65      420.59     13.08 o 
   2  10   2       27.29       16.07      6.58 o 
   4  10   2       18.66       17.92      6.82 o 
 -17   1   3       21.38       30.45      4.24 o 
 -15   1   3      300.51      262.42      6.11 o 
 -13   1   3       87.53       75.37      3.22 o 
 -11   1   3      526.71      555.80      7.18 o 
  -9   1   3      399.13      529.11      6.13 o 
  -7   1   3      470.95      638.49      7.00 o 
  -5   1   3      514.60      569.69      6.92 o 
  -3   1   3      615.06      622.65      9.02 o 
  -1   1   3    20185.02    20864.92    590.87 o 
   1   1   3      611.03      708.73     14.59 o 
   3   1   3      176.78      155.15      3.58 o 
   5   1   3     1787.02     2109.41     23.41 o 
   7   1   3        5.35       14.78      4.05 o 
   9   1   3      263.69      249.79      4.94 o 
  11   1   3     2028.38     1986.51     21.36 o 
  13   1   3        0.17        2.14      2.75 o 
  15   1   3       19.64        5.02      3.27 o 
  17   1   3      180.34      185.03      6.72 o 
 -16   2   3      133.50      130.00      5.18 o 
 -14   2   3      490.50      478.59      7.71 o 
 -12   2   3     1682.21     1627.53     17.31 o 
 -10   2   3     4258.57     4451.73     40.19 o 
  -8   2   3       57.99       96.99      4.42 o 
  -6   2   3      376.53      452.07      8.74 o 
  -4   2   3       16.07       15.01      1.28 o 
  -2   2   3    10632.38    11745.16    150.23 o 
   0   2   3    34105.01    34085.50    388.42 o 
   2   2   3     3001.84     3140.76     43.38 o 
   4   2   3     9738.24    10594.98    123.39 o 
   6   2   3     2672.33     2958.76     28.67 o 
   8   2   3     2008.90     2202.36     24.71 o 
  10   2   3      260.83      246.89      4.82 o 
  12   2   3      192.24      221.73      6.30 o 
  14   2   3        0.36       -4.69      3.13 o 
  16   2   3      522.82      516.41      9.84 o 
 -17   3   3       28.07       24.04      4.61 o 
 -15   3   3        7.41        5.15      3.64 o 
 -13   3   3      257.02      250.91      5.58 o 
 -11   3   3     3693.64     3640.42     35.30 o 
  -9   3   3     1040.77     1039.46     11.71 o 
  -7   3   3      156.87      199.52      4.82 o 
  -5   3   3      995.13     1002.75     13.81 o 
  -3   3   3     1432.19     1692.69     17.58 o 
  -1   3   3     1704.59     1832.53     50.94 o 
   1   3   3     2305.33     2305.69     27.49 o 
   3   3   3     5457.80     5524.93     70.13 o 
   5   3   3      106.62      117.53      4.57 o 
   7   3   3      318.30      325.80      5.76 o 
   9   3   3      386.41      452.78      8.04 o 
  11   3   3      512.46      510.49     10.22 o 
  13   3   3        2.80        5.45      3.48 o 
  15   3   3      188.25      183.94      6.26 o 
 -16   4   3      514.09      473.41     10.32 o 
 -14   4   3       33.55       26.95      4.17 o 
 -12   4   3      454.51      444.27      9.10 o 
 -10   4   3      493.56      525.03      8.20 o 
  -8   4   3      476.72      501.81      8.52 o 
  -6   4   3     1152.75     1119.36     12.90 o 
  -4   4   3     2982.48     2969.82     28.73 o 
  -2   4   3     1032.20      988.80     10.47 o 
   0   4   3     7207.30     7260.94     84.15 o 
   2   4   3      190.69      199.89      5.30 o 
   4   4   3      897.30      886.04     12.25 o 
   6   4   3     1089.90     1163.55     15.71 o 
   8   4   3      844.42      894.00     15.71 o 
  10   4   3      707.03      673.02     17.20 o 
  12   4   3     1342.66     1210.44     18.68 o 
  14   4   3        1.37        5.51      3.76 o 
 -15   5   3      541.17      571.21     12.48 o 
 -13   5   3      629.89      638.11     18.58 o 
 -11   5   3      568.73      579.65     11.31 o 
  -9   5   3     1325.07     1334.16     17.18 o 
  -7   5   3     1327.19     1343.17     17.33 o 
  -5   5   3      151.89      116.97      3.35 o 
  -3   5   3     7917.09     8161.79     76.18 o 
  -1   5   3      210.43      157.36      3.92 o 
   1   5   3     1141.85     1139.83     15.28 o 
   3   5   3      554.17      527.82      7.91 o 
   5   5   3       60.52       54.51      3.21 o 
   7   5   3     1366.45     1328.13     18.18 o 
   9   5   3     1310.59     1278.91     18.80 o 
  11   5   3      533.25      470.32      9.94 o 
  13   5   3      393.22      362.93      9.38 o 
  15   5   3        1.41       -6.26      4.92 o 
 -14   6   3      231.36      262.91      9.12 o 
 -12   6   3      287.03      301.89      8.83 o 
 -10   6   3      129.47      117.98      5.46 o 
  -8   6   3     1290.91     1350.57     18.73 o 
  -6   6   3     2218.95     2269.28     26.43 o 
  -4   6   3      851.83      879.13     12.82 o 
  -2   6   3      234.53      218.87      5.19 o 
   0   6   3     2171.17     2049.48     32.06 o 
   2   6   3     1966.64     2029.48     28.94 o 
   4   6   3      251.73      251.14      7.64 o 
   6   6   3      609.13      605.32     10.43 o 
   8   6   3     1417.10     1417.34     20.67 o 
  10   6   3      187.93      187.04      6.84 o 
  12   6   3      427.38      370.42     12.48 o 
 -13   7   3      149.63      176.11     10.29 o 
 -11   7   3       12.51        5.24      5.36 o 
  -9   7   3      156.98      185.43      8.06 o 
  -7   7   3     1293.93     1420.22     25.51 o 
  -5   7   3      495.16      529.23     10.15 o 
  -3   7   3      446.39      450.86     10.32 o 
  -1   7   3      365.96      368.87      9.25 o 
   1   7   3     1323.57     1262.06     18.01 o 
   3   7   3     1066.64     1107.83     14.89 o 
   5   7   3       38.36       32.66      3.86 o 
   7   7   3      964.26      957.54     16.12 o 
   9   7   3      851.68      918.92     16.48 o 
  11   7   3      112.24      115.72      6.52 o 
 -10   8   3        5.49       -2.80      5.21 o 
  -8   8   3      650.22      663.54     16.75 o 
  -6   8   3     1561.52     1690.15     34.97 o 
  -4   8   3      339.60      333.98      9.80 o 
  -2   8   3      270.41      301.14      9.22 o 
   0   8   3     2402.06     2496.44     41.05 o 
   2   8   3       70.95       77.86      8.99 o 
   4   8   3      267.16      280.91      6.55 o 
   6   8   3      312.13      342.54      8.88 o 
   8   8   3      160.13      169.49      8.16 o 
  10   8   3     1010.81     1039.59     37.12 o 
  -9   9   3      326.96      340.28     14.62 o 
  -7   9   3     1515.75     1581.03     33.74 o 
  -5   9   3      426.72      481.95     12.49 o 
  -3   9   3      204.57      211.62      8.98 o 
  -1   9   3     1634.85     1736.25     33.46 o 
   1   9   3      579.13      584.30     15.05 o 
   3   9   3     1344.93     1400.10     44.51 o 
   5   9   3      444.55      475.52     13.70 o 
   7   9   3      527.00      527.83     12.01 o 
  -4  10   3       98.58      120.96      8.59 o 
  -2  10   3       64.57       60.89      7.31 o 
   0  10   3      518.86      546.83     14.68 o 
   2  10   3      553.65      566.78     15.13 o 
 -18   0   4     1105.58     1095.03     21.23 o 
 -16   0   4      271.66      306.14      9.94 o 
 -14   0   4     4494.78     4327.95     56.53 o 
 -12   0   4     2387.52     2479.64     33.51 o 
 -10   0   4      875.82      933.62     14.20 o 
  -8   0   4       26.39       22.82      3.61 o 
  -6   0   4    35096.32    38516.67    469.03 o 
  -4   0   4    14630.94    15050.50    239.93 o 
  -2   0   4    10974.01    10385.08    204.88 o 
   0   0   4     1039.25     1052.46     31.50 o 
   2   0   4    38017.83    37667.02    599.67 o 
   4   0   4    23601.53    23357.20    371.84 o 
   6   0   4       53.66       70.89      3.42 o 
   8   0   4     3045.81     2759.10     47.52 o 
  10   0   4     4709.51     4498.94     75.94 o 
  12   0   4    10220.46    10341.32    142.57 o 
  14   0   4     1173.71     1151.96     20.34 o 
  16   0   4      149.77      151.32      7.95 o 
 -17   1   4     1012.43     1106.58     14.03 o 
 -15   1   4     1566.93     1518.67     17.13 o 
 -13   1   4      537.13      557.07      7.63 o 
 -11   1   4     2434.46     2491.38     23.61 o 
  -9   1   4     1349.06     1240.13     11.98 o 
  -7   1   4     6821.08     7391.85     65.74 o 
  -5   1   4    46126.20    46567.52    419.86 o 
  -3   1   4    19012.35    19342.82    238.86 o 
  -1   1   4    19499.95    20924.78    573.71 o 
   1   1   4    37026.38    37945.11    604.11 o 
   3   1   4     3140.51     2942.11     37.89 o 
   5   1   4    13639.79    14024.71    136.81 o 
   7   1   4     1189.14      981.41     12.40 o 
   9   1   4     1791.97     1652.33     21.58 o 
  11   1   4     6589.04     6487.06     69.31 o 
  13   1   4     1549.54     1575.43     18.07 o 
  15   1   4       76.36       66.98      4.13 o 
 -16   2   4      386.49      390.05      7.54 o 
 -14   2   4      491.77      516.40      8.06 o 
 -12   2   4      236.48      206.74      5.54 o 
 -10   2   4     1253.92     1235.50     13.80 o 
  -8   2   4     6643.08     6654.25     56.74 o 
  -6   2   4    16589.27    16925.98    156.14 o 
  -4   2   4     6125.72     5930.50     61.01 o 
  -2   2   4     4424.21     4037.37     79.22 o 
   0   2   4     7203.20     7729.91     94.77 o 
   2   2   4    15630.55    15914.15    253.87 o 
   4   2   4    21052.81    21909.21    271.52 o 
   6   2   4      626.11      468.77      7.54 o 
   8   2   4     3353.02     3135.92     35.01 o 
  10   2   4     5163.04     4986.44     53.75 o 
  12   2   4      723.04      730.65     13.38 o 
  14   2   4      235.53      233.14      6.38 o 
  16   2   4      205.86      207.62      6.80 o 
 -17   3   4      437.19      436.73      9.45 o 
 -15   3   4      974.87      994.36     12.67 o 
 -13   3   4      815.29      800.13     10.40 o 
 -11   3   4     3526.24     3432.45     33.45 o 
  -9   3   4     2678.71     2605.81     25.93 o 
  -7   3   4     1805.62     1833.19     19.68 o 
  -5   3   4     6136.66     6054.88     60.11 o 
  -3   3   4       17.99       48.64      5.22 o 
  -1   3   4     8909.75     8850.84    170.72 o 
   1   3   4    23654.04    23881.12    297.35 o 
   3   3   4     9888.16    10158.55    127.75 o 
   5   3   4     5803.90     5754.16     66.80 o 
   7   3   4       30.23       17.93      2.03 o 
   9   3   4     1088.43     1115.74     15.40 o 
  11   3   4     1548.00     1501.42     19.68 o 
  13   3   4     2602.15     2605.79     30.29 o 
  15   3   4      248.32      257.71      7.22 o 
 -16   4   4      389.32      387.95      9.49 o 
 -14   4   4      647.29      668.45     11.97 o 
 -12   4   4     3373.81     3267.32     39.59 o 
 -10   4   4     1196.10     1143.10     13.97 o 
  -8   4   4     4372.67     4247.73     43.33 o 
  -6   4   4     2000.60     2135.34     22.72 o 
  -4   4   4      618.45      940.56     10.27 o 
  -2   4   4     8151.01     8122.55     84.86 o 
   0   4   4    17935.34    17909.01    229.94 o 
   2   4   4    13534.88    13301.45    166.74 o 
   4   4   4     4489.89     4456.77     52.43 o 
   6   4   4     1108.48     1112.25     15.19 o 
   8   4   4      117.36      114.67      5.11 o 
  10   4   4     1691.48     1669.21     26.76 o 
  12   4   4     1609.99     1583.22     21.19 o 
  14   4   4     1716.68     1683.46     21.40 o 
 -15   5   4      470.50      498.68     11.69 o 
 -13   5   4      270.88      307.02      8.78 o 
 -11   5   4      671.62      637.75     12.38 o 
  -9   5   4     6679.95     6639.17     71.89 o 
  -7   5   4     3357.22     3396.19     35.27 o 
  -5   5   4     1077.27      928.42     10.62 o 
  -3   5   4      631.19      577.70      7.90 o 
  -1   5   4     5732.20     5510.05     61.71 o 
   1   5   4     5509.65     5439.66     63.87 o 
   3   5   4     3662.23     3522.71     42.10 o 
   5   5   4     2129.50     2087.76     26.37 o 
   7   5   4     1467.73     1479.88     19.93 o 
   9   5   4     1275.48     1246.39     24.99 o 
  11   5   4      721.36      713.35     12.86 o 
  13   5   4      386.71      417.63     10.30 o 
 -14   6   4       56.79       70.84      5.97 o 
 -12   6   4       63.32       46.82      5.74 o 
 -10   6   4      764.87      708.88     12.22 o 
  -8   6   4     2301.95     2358.91     27.88 o 
  -6   6   4      160.49      158.98      6.46 o 
  -4   6   4        9.26        7.97      3.18 o 
  -2   6   4      694.21      691.10     10.20 o 
   0   6   4     1371.46     1417.29     24.14 o 
   2   6   4      761.94      732.35     10.50 o 
   4   6   4     1009.90     1051.83     14.04 o 
   6   6   4      192.84      192.05      6.03 o 
   8   6   4      823.94      801.07     15.50 o 
  10   6   4      468.34      486.31     10.37 o 
  12   6   4      116.69      135.01      6.65 o 
 -13   7   4      503.09      534.30     19.54 o 
 -11   7   4       38.94       45.80      5.99 o 
  -9   7   4     1691.00     1663.62     23.58 o 
  -7   7   4     1360.71     1443.26     30.98 o 
  -5   7   4      162.72      152.65     10.57 o 
  -3   7   4     1421.10     1308.79     43.62 o 
  -1   7   4     1630.70     1629.51     22.29 o 
   1   7   4     2766.62     2702.71     43.76 o 
   3   7   4      991.05      952.52     13.37 o 
   5   7   4      132.86      143.00      5.22 o 
   7   7   4     1060.51     1054.09     17.20 o 
   9   7   4      230.96      227.25      7.75 o 
  11   7   4      687.18      691.14     13.72 o 
 -10   8   4       78.55       74.66      8.40 o 
  -8   8   4      620.05      613.49     24.47 o 
  -6   8   4      910.43      920.59     19.88 o 
  -4   8   4      409.03      413.05     10.83 o 
  -2   8   4      329.08      299.99     11.42 o 
   0   8   4     1080.58     1090.32     18.90 o 
   2   8   4      242.70      208.86      7.04 o 
   4   8   4      300.06      300.09      7.48 o 
   6   8   4      261.25      239.90      6.98 o 
   8   8   4      538.12      544.06     10.83 o 
  10   8   4      259.09      302.09      9.80 o 
  -9   9   4      148.06      152.34     13.29 o 
  -7   9   4      567.41      560.06     26.65 o 
  -5   9   4      353.64      393.17     11.38 o 
  -3   9   4      241.24      229.65      9.15 o 
  -1   9   4      148.34      144.34      7.58 o 
   1   9   4        2.90        7.42      5.29 o 
   3   9   4      741.04      622.88     16.23 o 
   5   9   4       58.19       57.94      5.73 o 
   7   9   4      193.80      206.17      7.70 o 
  -4  10   4       78.89       78.83      9.99 o 
  -2  10   4        4.09       15.98      6.17 o 
   0  10   4        6.85        9.03      7.12 o 
   2  10   4       95.26       81.04      8.69 o 
 -17   1   5        8.67        7.63      3.94 o 
 -15   1   5       43.47       47.06      4.14 o 
 -13   1   5        7.44        9.53      2.49 o 
 -11   1   5     1163.78     1133.04     12.04 o 
  -9   1   5     1229.53     1387.41     16.48 o 
  -7   1   5      400.64      510.71      5.95 o 
  -5   1   5     1111.95     1227.99     13.49 o 
  -3   1   5     3316.17     3330.51     81.87 o 
  -1   1   5     5388.13     5333.12     72.63 o 
   1   1   5    21658.94    23505.94    411.30 o 
   3   1   5     2605.70     2800.98     32.82 o 
   5   1   5       71.61       94.84      2.78 o 
   7   1   5        9.45       12.02      2.55 o 
   9   1   5        0.89        6.37      2.61 o 
  11   1   5      951.75      932.72     16.60 o 
  13   1   5      351.34      319.58      6.35 o 
  15   1   5      102.34      107.77      4.97 o 
 -16   2   5      361.85      317.94      6.99 o 
 -14   2   5      337.02      329.55      6.48 o 
 -12   2   5      167.67      207.80      4.84 o 
 -10   2   5     1286.69     1341.68     13.64 o 
  -8   2   5      272.27      304.02      4.39 o 
  -6   2   5        0.99        6.39      2.00 o 
  -4   2   5     1111.11     1038.97     14.61 o 
  -2   2   5      291.10      331.91      6.91 o 
   0   2   5     9991.32    10280.82    139.13 o 
   2   2   5    22217.45    23708.63    377.36 o 
   4   2   5     2316.92     2493.87     29.76 o 
   6   2   5       23.58       31.36      3.77 o 
   8   2   5      957.26      929.73     14.65 o 
  10   2   5       60.93       56.32      3.01 o 
  12   2   5     2073.69     2043.02     23.89 o 
  14   2   5        3.03       -0.95      3.34 o 
  16   2   5      123.40      113.83      5.58 o 
 -17   3   5       14.99       15.94      5.00 o 
 -15   3   5      271.41      264.21      6.37 o 
 -13   3   5       10.25        5.97      2.87 o 
 -11   3   5        3.32        4.34      2.51 o 
  -9   3   5      353.91      379.44      5.66 o 
  -7   3   5      469.33      458.12      7.70 o 
  -5   3   5      682.06      903.29     10.75 o 
  -3   3   5      125.38      105.69      2.97 o 
  -1   3   5      938.24      854.39     20.50 o 
   1   3   5     5805.11     6016.32     76.13 o 
   3   3   5     1962.47     2146.04     28.42 o 
   5   3   5      164.17      153.49      4.00 o 
   7   3   5      971.85     1080.06     13.73 o 
   9   3   5      593.88      577.87      8.90 o 
  11   3   5      464.17      414.47      8.40 o 
  13   3   5      125.88      118.16      4.88 o 
  15   3   5       19.78       13.60      4.09 o 
 -16   4   5      105.61      108.85      6.32 o 
 -14   4   5       73.27       73.91      5.28 o 
 -12   4   5        2.37       -0.51      3.16 o 
 -10   4   5     2821.25     2888.80     30.78 o 
  -8   4   5      430.71      451.97      7.12 o 
  -6   4   5      218.06      167.17      3.80 o 
  -4   4   5     1679.51     1770.46     16.95 o 
  -2   4   5     1961.66     2274.83     46.93 o 
   0   4   5     5939.56     5905.00     68.73 o 
   2   4   5     2874.95     2928.02     38.35 o 
   4   4   5      219.12      208.76      5.37 o 
   6   4   5      701.78      712.38     10.81 o 
   8   4   5      709.80      694.96     11.83 o 
  10   4   5        3.73        2.98      3.68 o 
  12   4   5      462.21      417.00     11.00 o 
  14   4   5       43.85       42.55      4.50 o 
 -15   5   5      186.45      182.50      9.67 o 
 -13   5   5       28.69       29.18      5.37 o 
 -11   5   5     2734.93     2778.85     32.49 o 
  -9   5   5       27.34       52.57      5.11 o 
  -7   5   5     4042.58     3932.93     43.86 o 
  -5   5   5      324.61      322.58      6.06 o 
  -3   5   5      584.07      517.71      7.46 o 
  -1   5   5     1139.48     1080.25     21.24 o 
   1   5   5     1093.85     1124.20     15.23 o 
   3   5   5      991.98      928.44     14.44 o 
   5   5   5     2496.41     2370.17     29.63 o 
   7   5   5      500.68      461.41      8.72 o 
   9   5   5      518.58      513.62     12.26 o 
  11   5   5      191.48      188.69      6.96 o 
  13   5   5       75.07       59.37      5.45 o 
 -14   6   5      401.76      434.35     13.00 o 
 -12   6   5        2.89        2.23      4.87 o 
 -10   6   5      471.82      524.85     11.01 o 
  -8   6   5     1141.14     1214.03     25.06 o 
  -6   6   5      789.39      740.09     15.55 o 
  -4   6   5     4116.53     4175.13     47.21 o 
  -2   6   5     1733.75     1748.98     26.07 o 
   0   6   5     1166.22     1201.15     25.26 o 
   2   6   5       42.83       43.47      3.41 o 
   4   6   5     1339.05     1276.96     17.64 o 
   6   6   5     1547.18     1454.77     20.00 o 
   8   6   5      856.16      864.60     18.73 o 
  10   6   5      416.89      401.07     10.88 o 
  12   6   5      489.14      444.07     10.52 o 
 -13   7   5       20.07       31.82     10.91 o 
 -11   7   5        4.78        1.70      5.92 o 
  -9   7   5        7.80       15.61      5.68 o 
  -7   7   5     1112.81     1100.12     17.47 o 
  -5   7   5        4.53       10.89      5.40 o 
  -3   7   5      855.39      864.52     22.46 o 
  -1   7   5      959.76     1002.26     21.62 o 
   1   7   5     1102.14     1016.65     17.19 o 
   3   7   5       89.46      124.10      4.78 o 
   5   7   5     1765.87     1647.57     22.98 o 
   7   7   5      125.23      154.78      6.52 o 
   9   7   5      165.91      131.70      6.29 o 
  11   7   5       88.33      108.53      6.54 o 
 -10   8   5      529.34      559.86     15.85 o 
  -8   8   5     1217.88     1294.13     52.87 o 
  -6   8   5      255.35      292.10     11.92 o 
  -4   8   5     1029.42     1060.22     24.17 o 
  -2   8   5     1683.62     1678.12     33.20 o 
   0   8   5       39.68       42.72      5.32 o 
   2   8   5     1030.64     1083.98     16.90 o 
   4   8   5     1218.22     1195.13     18.97 o 
   6   8   5     1113.67     1130.03     20.61 o 
   8   8   5      655.43      612.71     11.58 o 
  -7   9   5      245.42      295.65     16.01 o 
  -5   9   5      406.31      473.87     14.46 o 
  -3   9   5      762.93      754.67     15.59 o 
  -1   9   5      835.53      909.66     17.50 o 
   1   9   5      375.24      423.83     20.60 o 
   3   9   5      727.27      746.33     17.97 o 
   5   9   5      810.84      830.78     13.52 o 
   7   9   5      343.31      358.66      9.42 o 
  -2  10   5      441.88      471.52     17.19 o 
   0  10   5      233.16      244.13     10.04 o 
 -18   0   6      175.70      199.42     12.43 o 
 -16   0   6     1562.32     1448.65     25.32 o 
 -14   0   6       11.17       11.39      3.84 o 
 -12   0   6      258.77      271.36      7.20 o 
 -10   0   6     1372.18     1322.62     18.96 o 
  -8   0   6     4152.01     3977.04     50.45 o 
  -6   0   6    50584.08    52374.07    637.30 o 
  -4   0   6     2532.87     2330.76     39.38 o 
  -2   0   6     1889.54     2207.71     74.79 o 
   0   0   6     2788.51     2622.39     43.00 o 
   2   0   6      133.61       76.04      3.44 o 
   4   0   6     5449.73     5592.04     91.07 o 
   6   0   6    19755.52    20319.16    280.02 o 
   8   0   6     2549.68     2353.23     35.70 o 
  10   0   6     6627.65     6709.18    111.44 o 
  12   0   6      368.32      372.05     12.47 o 
  14   0   6      371.10      354.31      9.88 o 
  16   0   6      823.87      841.77     17.34 o 
 -17   1   6      608.72      594.60     11.60 o 
 -15   1   6     1854.21     1834.09     21.17 o 
 -13   1   6     1739.34     1868.72     18.79 o 
 -11   1   6     1034.30     1104.51     11.80 o 
  -9   1   6     4475.72     4379.83     39.36 o 
  -7   1   6    15339.42    16157.98    139.98 o 
  -5   1   6    18596.85    18849.24    198.59 o 
  -3   1   6     1447.99     1312.76     17.60 o 
  -1   1   6     5630.74     5834.47     93.76 o 
   1   1   6    12417.38    12137.79    149.35 o 
   3   1   6    15764.76    15803.46    178.47 o 
   5   1   6     3823.47     3871.64     45.45 o 
   7   1   6     8629.39     8487.58     84.12 o 
   9   1   6     4932.42     4813.59     52.81 o 
  11   1   6      132.83      141.49      5.61 o 
  13   1   6     1977.23     2015.15     24.43 o 
  15   1   6      496.76      459.27      8.83 o 
 -16   2   6      929.72      923.76     13.88 o 
 -14   2   6     1510.00     1577.93     18.55 o 
 -12   2   6     1726.50     1816.71     18.15 o 
 -10   2   6      945.46      982.01     10.23 o 
  -8   2   6      111.79       68.91      2.20 o 
  -6   2   6    12097.83    12189.86    117.81 o 
  -4   2   6      158.21      111.23      4.04 o 
  -2   2   6      152.24      111.79      2.51 o 
   0   2   6    19155.30    19250.01    232.52 o 
   2   2   6    12126.38    12178.91    168.02 o 
   4   2   6      434.22      334.52      8.20 o 
   6   2   6     3846.09     3918.45     39.87 o 
   8   2   6       59.74       48.46      3.02 o 
  10   2   6      909.58      955.47     16.23 o 
  12   2   6     1909.04     1929.44     26.34 o 
  14   2   6      939.04      934.11     13.37 o 
 -17   3   6      331.51      302.27     11.13 o 
 -15   3   6     1044.47     1042.11     14.84 o 
 -13   3   6     1758.33     1783.52     20.33 o 
 -11   3   6      174.78      162.14      4.66 o 
  -9   3   6     6004.12     5878.68     55.99 o 
  -7   3   6     3769.67     3388.59     33.38 o 
  -5   3   6     2815.50     2563.74     26.97 o 
  -3   3   6    11083.58    10738.70    101.72 o 
  -1   3   6      152.01      250.57      4.83 o 
   1   3   6    10519.95    10474.27    142.19 o 
   3   3   6     9821.75     9424.97    140.61 o 
   5   3   6      628.77      596.72     13.27 o 
   7   3   6     2163.82     2131.18     25.49 o 
   9   3   6     1667.72     1697.48     20.39 o 
  11   3   6     1251.59     1231.81     17.52 o 
  13   3   6     1281.07     1266.37     16.68 o 
  15   3   6      237.90      239.87      7.17 o 
 -16   4   6      914.39      916.35     17.55 o 
 -14   4   6     1333.97     1322.73     19.15 o 
 -12   4   6       30.87       39.15      3.98 o 
 -10   4   6     1754.44     1831.58     20.69 o 
  -8   4   6     3252.75     3233.91     33.71 o 
  -6   4   6     3197.88     3093.91     36.37 o 
  -4   4   6     4929.03     5212.72     65.19 o 
  -2   4   6     2414.55     2126.86     26.61 o 
   0   4   6      769.30      788.43     10.02 o 
   2   4   6     9616.08     9743.20    122.78 o 
   4   4   6     5034.06     4912.83     63.36 o 
   6   4   6      732.84      692.42     10.70 o 
   8   4   6      794.03      812.36     13.32 o 
  10   4   6     1724.35     1753.69     32.66 o 
  12   4   6     1681.34     1699.81     28.25 o 
  14   4   6      298.30      289.29      8.78 o 
 -15   5   6      804.37      822.62     16.50 o 
 -13   5   6     2264.66     2178.55     31.95 o 
 -11   5   6      492.18      521.53     16.25 o 
  -9   5   6     1582.90     1657.30     20.77 o 
  -7   5   6     2687.79     2734.75     39.64 o 
  -5   5   6     1400.52     1353.60     16.02 o 
  -3   5   6     4702.05     4424.84     75.14 o 
  -1   5   6     5076.17     4759.56     57.55 o 
   1   5   6     5464.53     5304.83     62.55 o 
   3   5   6     9606.12     9468.59    119.84 o 
   5   5   6     1687.49     1664.10     21.81 o 
   7   5   6       39.89       43.70      5.94 o 
   9   5   6      592.72      659.66     12.23 o 
  11   5   6     1977.23     1944.27     32.43 o 
  13   5   6     1448.90     1383.44     21.48 o 
 -14   6   6       24.26       22.91      9.06 o 
 -12   6   6      312.34      293.73     11.02 o 
 -10   6   6      102.38      104.28      6.69 o 
  -8   6   6       87.66      113.03      6.31 o 
  -6   6   6      301.71      278.32     10.78 o 
  -4   6   6      110.45      126.37      5.99 o 
  -2   6   6      100.35      102.56      4.05 o 
   0   6   6      528.86      493.14     10.03 o 
   2   6   6       83.03       84.37      4.05 o 
   4   6   6      987.86      990.34     13.57 o 
   6   6   6       21.01       26.08      3.65 o 
   8   6   6      282.89      235.93      7.34 o 
  10   6   6      388.30      374.42     10.56 o 
  12   6   6      347.24      321.88      9.52 o 
 -13   7   6      137.63      140.53     10.47 o 
 -11   7   6      686.57      673.94     23.66 o 
  -9   7   6      353.00      340.95     10.53 o 
  -7   7   6     2807.11     2782.40     46.25 o 
  -5   7   6     2380.29     2306.85     45.64 o 
  -3   7   6      832.15      818.08     17.55 o 
  -1   7   6     2142.68     2114.78     35.17 o 
   1   7   6       37.74       47.68      4.70 o 
   3   7   6     3219.89     3191.47     39.57 o 
   5   7   6     2535.92     2451.31     29.31 o 
   7   7   6      277.80      296.95      8.43 o 
   9   7   6      878.75      884.38     17.56 o 
  11   7   6      418.47      421.67     12.79 o 
 -10   8   6      153.96      167.65     18.75 o 
  -8   8   6      552.83      563.00     18.58 o 
  -6   8   6      415.48      419.68     15.03 o 
  -4   8   6      928.10      929.33     25.81 o 
  -2   8   6      162.75      161.01      7.28 o 
   0   8   6       14.50       10.69      4.08 o 
   2   8   6      227.14      230.59      7.55 o 
   4   8   6     1336.44     1288.78     18.92 o 
   6   8   6      592.05      603.44     10.99 o 
   8   8   6      169.68      174.65      7.76 o 
  -7   9   6      159.52      186.21     19.32 o 
  -5   9   6      374.67      360.33     16.14 o 
  -3   9   6      104.15      109.12     12.27 o 
  -1   9   6       60.72       54.86      7.55 o 
   1   9   6      133.81      128.87      7.56 o 
   3   9   6      102.41      117.30     13.44 o 
   5   9   6      493.10      474.24     10.05 o 
 -17   1   7       24.46       36.59      5.66 o 
 -15   1   7      555.61      527.27      9.75 o 
 -13   1   7        1.46        2.46      2.62 o 
 -11   1   7      523.86      529.17      7.48 o 
  -9   1   7     1053.42     1161.02     11.87 o 
  -7   1   7       25.37       42.33      2.54 o 
  -5   1   7        8.01        8.06      3.62 o 
  -3   1   7     3639.78     3939.65     45.91 o 
  -1   1   7      597.16      609.01     10.54 o 
   1   1   7      637.33      714.96     11.47 o 
   3   1   7     6089.60     6320.19     72.50 o 
   5   1   7      175.88      192.81      4.64 o 
   7   1   7       18.02       26.84      4.34 o 
   9   1   7       45.90       46.87      3.41 o 
  11   1   7     1820.19     1797.13     24.45 o 
  13   1   7      104.49      112.94      6.62 o 
  15   1   7      113.69      118.78      6.03 o 
 -16   2   7       23.13       28.08      5.53 o 
 -14   2   7     1581.42     1599.74     20.00 o 
 -12   2   7       54.96       53.89      3.41 o 
 -10   2   7     1064.22     1050.53     11.47 o 
  -8   2   7      150.48      173.32      3.71 o 
  -6   2   7     1164.24     1183.50     14.63 o 
  -4   2   7     1413.74     1664.15     24.02 o 
  -2   2   7     2046.39     2046.84     24.63 o 
   0   2   7     2887.39     2996.64     38.35 o 
   2   2   7     2665.49     2813.14     40.40 o 
   4   2   7      269.88      271.13      5.71 o 
   6   2   7      254.14      253.26      4.76 o 
   8   2   7      407.87      418.33      7.44 o 
  10   2   7       97.29       84.38      4.64 o 
  12   2   7      913.47      854.77     16.51 o 
  14   2   7      350.07      313.54      9.06 o 
 -17   3   7       19.48       32.91      6.97 o 
 -15   3   7      115.23      109.63      6.05 o 
 -13   3   7       65.17       52.13      4.11 o 
 -11   3   7      688.36      689.94     10.30 o 
  -9   3   7        9.32       12.17      2.25 o 
  -7   3   7       84.79      126.91      3.86 o 
  -5   3   7       62.41       85.56      3.40 o 
  -3   3   7       12.77       22.39      1.58 o 
  -1   3   7     2467.62     2758.51     29.81 o 
   1   3   7     7239.83     6819.71     83.39 o 
   3   3   7      558.62      598.21     10.60 o 
   5   3   7      106.05       70.22      4.68 o 
   7   3   7       43.18       40.44      4.16 o 
   9   3   7      299.97      283.42      7.16 o 
  11   3   7        1.08        4.37      3.21 o 
  13   3   7      564.54      502.80     10.30 o 
 -16   4   7       11.85       10.58      6.40 o 
 -14   4   7      584.17      605.26     13.30 o 
 -12   4   7       17.64       16.98      4.18 o 
 -10   4   7        2.14        2.13      3.03 o 
  -8   4   7      114.51      116.18      4.32 o 
  -6   4   7      816.65      830.94     14.41 o 
  -4   4   7      225.17      208.33      5.06 o 
  -2   4   7     5893.90     5899.80     64.58 o 
   0   4   7       83.89      122.17      3.22 o 
   2   4   7     1350.36     1256.24     18.01 o 
   4   4   7       37.48       39.40      4.91 o 
   6   4   7       47.81       36.34      3.05 o 
   8   4   7      293.29      298.17      7.29 o 
  10   4   7      185.35      185.04      6.61 o 
  12   4   7      566.34      552.57     12.90 o 
  14   4   7      179.37      179.43      7.44 o 
 -15   5   7      255.53      238.77     12.15 o 
 -13   5   7      190.59      205.66     13.05 o 
 -11   5   7      597.42      594.65     11.62 o 
  -9   5   7      296.41      273.36      7.47 o 
  -7   5   7      904.60      855.42     13.63 o 
  -5   5   7     3097.42     3175.81     34.14 o 
  -3   5   7     1315.21     1391.85     20.99 o 
  -1   5   7     1149.72     1054.36     15.00 o 
   1   5   7      937.16      923.93     13.24 o 
   3   5   7       64.26       81.12      4.18 o 
   5   5   7     3935.15     3800.59     45.89 o 
   7   5   7      128.39      144.57      5.30 o 
   9   5   7      921.63      856.18     14.64 o 
  11   5   7      317.45      318.96      9.79 o 
  13   5   7      509.46      496.19     11.24 o 
 -14   6   7       37.42       28.09      7.01 o 
 -12   6   7      655.67      668.76     16.34 o 
 -10   6   7      946.53      960.76     18.05 o 
  -8   6   7      674.90      634.71     15.59 o 
  -6   6   7     1330.31     1450.13     20.49 o 
  -4   6   7      248.59      244.06      7.43 o 
  -2   6   7     1247.94     1287.58     21.66 o 
   0   6   7      151.32      131.91      5.59 o 
   2   6   7     2304.19     2178.12     38.57 o 
   4   6   7     2965.10     2932.19     36.42 o 
   6   6   7      842.68      854.66     13.56 o 
   8   6   7      564.04      549.70     11.17 o 
  10   6   7      125.65      114.81      6.16 o 
  12   6   7       28.17       28.76      5.26 o 
 -11   7   7      600.36      630.45     25.35 o 
  -9   7   7      112.09      127.66      7.41 o 
  -7   7   7       26.08       36.73      6.51 o 
  -5   7   7      584.79      601.20     12.82 o 
  -3   7   7       59.82       64.59      4.54 o 
  -1   7   7      247.16      239.18      6.98 o 
   1   7   7      371.82      362.48      9.42 o 
   3   7   7      164.30      177.23      5.93 o 
   5   7   7      702.41      657.11     10.89 o 
   7   7   7       15.75       16.29      4.30 o 
   9   7   7        9.89        3.00      4.36 o 
 -10   8   7      482.30      483.99     25.23 o 
  -8   8   7      343.10      383.28     21.92 o 
  -6   8   7      734.93      705.64     19.97 o 
  -4   8   7     1224.59     1257.96     24.68 o 
  -2   8   7     1215.80     1211.97     39.21 o 
   0   8   7      543.07      535.92     12.05 o 
   2   8   7      390.76      383.87      9.34 o 
   4   8   7     1972.89     1919.18     24.28 o 
   6   8   7      277.06      250.97      9.17 o 
   8   8   7      248.58      241.77      8.09 o 
  -7   9   7      339.09      358.90     16.09 o 
  -5   9   7      407.12      470.36     17.90 o 
  -3   9   7      914.43      968.17     32.85 o 
  -1   9   7      235.59      261.47     15.58 o 
   1   9   7      418.65      409.21     13.20 o 
   3   9   7      605.66      641.78     19.15 o 
   5   9   7      509.12      515.10     12.14 o 
 -16   0   8      795.11      896.95     58.96 o 
 -14   0   8     1346.78     1399.20     35.77 o 
 -12   0   8      775.61      812.90     17.70 o 
 -10   0   8     8269.44     8380.09    116.98 o 
  -8   0   8     1985.15     1917.28     34.35 o 
  -6   0   8       14.93       39.37      7.91 o 
  -4   0   8     2844.93     2722.99     56.98 o 
  -2   0   8     3065.26     2938.49     61.01 o 
   0   0   8    10398.94     9689.15    155.82 o 
   2   0   8    14064.38    14346.18    229.47 o 
   4   0   8       83.87       60.11      6.94 o 
   6   0   8    13709.15    13972.58    224.86 o 
   8   0   8      798.47      813.57     15.23 o 
  10   0   8     1892.32     1887.61     30.59 o 
  12   0   8     3078.29     3108.76     56.09 o 
  14   0   8     1229.24     1254.89     27.87 o 
 -17   1   8      684.91      576.72     17.53 o 
 -15   1   8      757.20      815.72     17.91 o 
 -13   1   8      862.86      963.26     14.86 o 
 -11   1   8     1882.85     1891.45     24.54 o 
  -9   1   8     7538.44     7898.99     78.62 o 
  -7   1   8     5035.56     4962.29     53.94 o 
  -5   1   8     2867.08     2867.02     41.75 o 
  -3   1   8     6262.50     6588.18     75.96 o 
  -1   1   8     8949.56     8453.69    118.98 o 
   1   1   8     3731.69     3656.74     46.71 o 
   3   1   8     3931.10     3970.10     43.11 o 
   5   1   8    14047.21    14351.68    163.00 o 
   7   1   8     6344.09     6512.64     65.40 o 
   9   1   8      706.74      746.31     10.38 o 
  11   1   8      322.42      311.88      8.15 o 
  13   1   8     1486.28     1463.86     24.00 o 
  15   1   8     1043.15     1060.98     19.96 o 
 -16   2   8      921.47      923.89     22.71 o 
 -14   2   8      445.57      457.34     12.79 o 
 -12   2   8       23.12       15.16      4.16 o 
 -10   2   8     2855.66     2887.66     36.92 o 
  -8   2   8     4649.69     4580.44     69.55 o 
  -6   2   8     1461.87     1287.64     18.57 o 
  -4   2   8    10710.11    10568.08    121.08 o 
  -2   2   8     1102.73      859.54     12.88 o 
   0   2   8       68.27       42.64      4.94 o 
   2   2   8     1236.10     1105.01     15.61 o 
   4   2   8     2410.36     2470.51     29.85 o 
   6   2   8     7595.42     7752.16     82.55 o 
   8   2   8     1926.28     1945.93     25.43 o 
  10   2   8      361.33      384.15      8.65 o 
  12   2   8      208.20      205.59      8.20 o 
  14   2   8      622.74      647.71     14.47 o 
 -15   3   8      925.60      873.79     18.81 o 
 -13   3   8      922.16      941.94     18.96 o 
 -11   3   8     1687.82     1697.00     26.05 o 
  -9   3   8       21.18       26.13      3.07 o 
  -7   3   8     4481.13     4235.94     53.87 o 
  -5   3   8     3661.49     3795.11     45.16 o 
  -3   3   8     1459.23     1170.98     13.07 o 
  -1   3   8    11883.23    11313.50    117.98 o 
   1   3   8      152.81      125.84      3.30 o 
   3   3   8     4738.36     4636.36     59.22 o 
   5   3   8     2947.56     2933.32     50.54 o 
   7   3   8      584.44      565.22     12.19 o 
   9   3   8      712.34      708.73     12.11 o 
  11   3   8      853.58      824.11     12.19 o 
  13   3   8      774.54      801.70     15.11 o 
 -16   4   8      590.87      582.94     25.98 o 
 -14   4   8     1658.91     1656.10     29.39 o 
 -12   4   8     1866.20     1972.90     29.20 o 
 -10   4   8       14.12       17.46      3.77 o 
  -8   4   8      849.26      847.58     12.31 o 
  -6   4   8     3266.97     3281.02     37.67 o 
  -4   4   8     7035.92     6870.39     78.30 o 
  -2   4   8     2821.08     2764.28     31.48 o 
   0   4   8     4898.12     4779.74     52.31 o 
   2   4   8     2532.04     2490.09     33.29 o 
   4   4   8     1971.50     1958.52     26.99 o 
   6   4   8     1066.69     1134.52     15.90 o 
   8   4   8      381.66      410.37      8.85 o 
  10   4   8     1420.00     1409.98     22.86 o 
  12   4   8      978.20      901.50     19.21 o 
 -15   5   8      753.73      755.89     21.69 o 
 -13   5   8      932.85      931.87     19.81 o 
 -11   5   8      260.06      281.11      9.56 o 
  -9   5   8       42.85       49.91      4.42 o 
  -7   5   8     4264.88     4030.90     46.14 o 
  -5   5   8     7405.46     7518.34     82.93 o 
  -3   5   8     3185.32     3005.97     34.37 o 
  -1   5   8     2112.17     2071.48     26.79 o 
   1   5   8      212.61      227.93      5.73 o 
   3   5   8     4221.06     4069.30     53.37 o 
   5   5   8     2192.44     2198.91     30.69 o 
   7   5   8      835.64      930.59     16.86 o 
   9   5   8     1923.98     1918.99     30.64 o 
  11   5   8     1226.18     1236.45     22.24 o 
 -14   6   8      266.74      261.87     12.65 o 
 -12   6   8       24.19       23.80      6.25 o 
 -10   6   8      151.62      145.79      7.42 o 
  -8   6   8      273.85      253.63     11.82 o 
  -6   6   8      507.61      528.88     10.24 o 
  -4   6   8      751.92      730.41     12.40 o 
  -2   6   8       63.96       62.51      4.09 o 
   0   6   8     1127.06     1059.69     17.37 o 
   2   6   8      723.04      711.96     11.64 o 
   4   6   8      861.78      788.57     12.67 o 
   6   6   8       16.09       11.11      4.58 o 
   8   6   8      181.05      178.48      6.85 o 
  10   6   8       37.68       44.93      5.09 o 
 -11   7   8      263.35      276.80     14.62 o 
  -9   7   8      418.04      438.60     13.90 o 
  -7   7   8      735.51      700.36     19.82 o 
  -5   7   8     2304.68     2233.39     41.89 o 
  -3   7   8      849.17      832.59     17.23 o 
  -1   7   8      265.56      238.56      7.88 o 
   1   7   8     2434.08     2388.41     39.10 o 
   3   7   8     1597.37     1588.32     22.01 o 
   5   7   8     1628.29     1608.95     25.87 o 
   7   7   8      392.44      398.05      9.76 o 
   9   7   8      130.47      148.01      6.97 o 
 -10   8   8       47.02       65.81      8.65 o 
  -8   8   8      162.22      183.45     10.46 o 
  -6   8   8      660.46      594.33     17.19 o 
  -4   8   8      226.96      231.99     16.71 o 
  -2   8   8      133.11      144.79     10.22 o 
   0   8   8      104.23      103.48      6.35 o 
   2   8   8      476.78      472.03     13.14 o 
   4   8   8      726.03      719.44     13.06 o 
   6   8   8      282.45      279.41      7.85 o 
  -5   9   8      311.76      280.68     14.59 o 
  -3   9   8       75.69       97.19     10.47 o 
  -1   9   8        5.86        0.75      9.97 o 
   1   9   8       89.74       88.47      8.21 o 
   3   9   8      207.13      195.96      8.73 o 
 -17   1   9       24.11       20.60      7.98 o 
 -15   1   9        9.89        2.05      6.04 o 
 -13   1   9        2.92       -3.87      4.98 o 
 -11   1   9      398.28      434.45     11.51 o 
  -9   1   9       59.18       73.82      5.79 o 
  -7   1   9       14.13       12.31      2.62 o 
  -5   1   9     1381.84     1494.95     20.53 o 
  -3   1   9       53.17       61.39      2.55 o 
  -1   1   9       99.60       90.35      4.73 o 
   1   1   9      523.01      584.86      9.24 o 
   3   1   9     1435.49     1559.73     18.23 o 
   5   1   9      129.87      120.90      4.17 o 
   7   1   9       13.23       16.12      2.47 o 
   9   1   9      171.53      178.79      5.16 o 
  11   1   9      440.19      465.64     10.02 o 
  13   1   9      143.00      154.36      7.70 o 
 -16   2   9      235.99      218.68     11.86 o 
 -14   2   9       52.86       30.65      7.22 o 
 -12   2   9      404.58      414.47     10.09 o 
 -10   2   9      184.11      179.46      7.19 o 
  -8   2   9      197.86      177.18      5.86 o 
  -6   2   9     3842.26     3990.38     56.09 o 
  -4   2   9     1311.55     1248.82     18.19 o 
  -2   2   9     7658.64     7951.36    100.86 o 
   0   2   9      435.19      487.03      7.98 o 
   2   2   9        7.65        8.42      2.03 o 
   4   2   9      269.84      259.65      5.53 o 
   6   2   9      775.75      799.36     11.95 o 
   8   2   9        0.51       -0.50      2.79 o 
  10   2   9     1650.53     1654.03     23.06 o 
  12   2   9      109.89      117.42      6.86 o 
  14   2   9      170.30      174.72      8.51 o 
 -15   3   9      200.08      209.66     13.10 o 
 -13   3   9      191.98      174.55      8.44 o 
 -11   3   9      716.30      741.95     13.07 o 
  -9   3   9       61.88       60.31      3.67 o 
  -7   3   9      145.54      142.14      4.91 o 
  -5   3   9     2008.16     1760.51     25.92 o 
  -3   3   9     2970.50     2930.93     35.42 o 
  -1   3   9       36.08       28.83      2.61 o 
   1   3   9     1928.52     2113.20     25.07 o 
   3   3   9       80.26       94.10      4.33 o 
   5   3   9        5.12        1.23      3.23 o 
   7   3   9        3.72        0.89      3.38 o 
   9   3   9      255.31      224.59      7.63 o 
  11   3   9      190.03      174.94      6.83 o 
  13   3   9      250.03      264.28      9.73 o 
 -14   4   9      232.10      232.21     10.21 o 
 -12   4   9       10.77        9.42      5.27 o 
 -10   4   9     1041.03      971.42     15.38 o 
  -8   4   9      119.40      130.71      4.76 o 
  -6   4   9     2196.51     2281.03     27.25 o 
  -4   4   9      361.28      358.69      6.93 o 
  -2   4   9      102.40       98.75      4.71 o 
   0   4   9       61.04       67.33      3.00 o 
   2   4   9     1078.03     1066.90     17.06 o 
   4   4   9      427.89      440.48      9.03 o 
   6   4   9     1360.45     1361.69     20.15 o 
   8   4   9        4.52        2.37      3.61 o 
  10   4   9      124.40      131.31      6.04 o 
  12   4   9       27.71       34.06      5.44 o 
 -15   5   9      170.68      163.43     11.89 o 
 -13   5   9      594.32      628.64     18.80 o 
 -11   5   9      199.38      192.50      7.25 o 
  -9   5   9     2443.21     2427.64     32.10 o 
  -7   5   9       37.54       73.14      4.41 o 
  -5   5   9     1077.25     1061.16     15.60 o 
  -3   5   9     1575.40     1455.41     25.64 o 
  -1   5   9      525.28      505.55     10.76 o 
   1   5   9     5694.75     5412.19     70.09 o 
   3   5   9     2062.76     2090.59     29.13 o 
   5   5   9      270.61      282.27      7.54 o 
   7   5   9     1531.35     1397.27     20.86 o 
   9   5   9       28.74       30.60      4.31 o 
  11   5   9       66.20       65.65      5.52 o 
 -12   6   9       30.84       48.75      6.90 o 
 -10   6   9      418.38      424.50     11.52 o 
  -8   6   9       45.97       60.87      4.90 o 
  -6   6   9     1188.75     1154.50     19.40 o 
  -4   6   9       56.81       70.36      4.79 o 
  -2   6   9      197.87      150.21      6.42 o 
   0   6   9     1659.03     1699.60     28.84 o 
   2   6   9      981.90      897.53     15.12 o 
   4   6   9      187.04      204.24      6.47 o 
   6   6   9      442.09      391.61      8.75 o 
   8   6   9       42.50       41.53      4.69 o 
  10   6   9      370.26      336.24      9.31 o 
 -11   7   9        8.71        2.75      5.82 o 
  -9   7   9      287.68      295.79     18.45 o 
  -7   7   9      627.71      640.28     16.19 o 
  -5   7   9        9.08       18.46      5.16 o 
  -3   7   9       18.98       15.90      5.20 o 
  -1   7   9      222.61      215.95      9.04 o 
   1   7   9      423.38      381.00     11.18 o 
   3   7   9      384.68      388.61      9.84 o 
   5   7   9       11.16       17.63      4.31 o 
   7   7   9       37.66       34.83      4.94 o 
   9   7   9      189.18      197.02      7.91 o 
  -8   8   9      521.90      523.41     22.53 o 
  -6   8   9     1047.91     1088.03     23.15 o 
  -4   8   9       15.84       30.01      8.06 o 
  -2   8   9      275.61      245.52     10.48 o 
   0   8   9     1059.86     1045.02     25.11 o 
   2   8   9      975.67      892.77     19.22 o 
   4   8   9      484.04      495.18     10.74 o 
   6   8   9      239.22      213.64      9.15 o 
  -5   9   9      399.53      461.15     17.83 o 
  -3   9   9      156.37      185.57     12.53 o 
  -1   9   9      793.77      805.62     43.11 o 
   1   9   9      350.11      367.68     12.69 o 
 -16   0  10      219.55      241.08     16.61 o 
 -14   0  10     1893.34     1947.69     67.47 o 
 -12   0  10      402.78      449.93     17.08 o 
 -10   0  10     3957.58     4309.17     90.94 o 
  -8   0  10     3819.18     3780.12     79.67 o 
  -6   0  10     1236.92     1068.95     44.06 o 
  -4   0  10    13420.14    13291.92    264.12 o 
  -2   0  10     3669.85     3251.03     55.55 o 
   0   0  10       38.01       68.94      7.76 o 
   2   0  10     6193.70     6414.48     91.27 o 
   4   0  10    12609.92    12737.36    205.04 o 
   6   0  10     1184.68     1189.89     23.41 o 
   8   0  10      777.34      796.13     15.51 o 
  10   0  10     1505.54     1501.36     25.89 o 
  12   0  10      290.19      324.07     12.83 o 
 -17   1  10      128.90      170.82     11.43 o 
 -15   1  10     1090.08      986.54     28.05 o 
 -13   1  10      520.12      471.65     17.08 o 
 -11   1  10     4019.73     4190.51     63.01 o 
  -9   1  10     1035.79     1088.73     19.64 o 
  -7   1  10      118.18      110.50      5.38 o 
  -5   1  10     5795.45     5558.52     71.64 o 
  -3   1  10     5070.55     5110.17     65.78 o 
  -1   1  10      476.12      383.01      9.05 o 
   1   1  10     6985.61     7203.58     90.74 o 
   3   1  10     5410.88     5694.76     61.40 o 
   5   1  10     4500.97     4409.55     52.08 o 
   7   1  10     1226.47     1244.46     15.97 o 
   9   1  10        9.00        9.31      2.84 o 
  11   1  10     1853.61     1907.35     26.32 o 
  13   1  10     1050.50     1084.47     19.88 o 
 -16   2  10       68.57       82.06      9.42 o 
 -14   2  10     1340.80     1400.34     48.55 o 
 -12   2  10     2639.80     2679.57     42.74 o 
 -10   2  10      406.56      447.62     11.41 o 
  -8   2  10      285.85      276.35      7.19 o 
  -6   2  10      796.78      729.10     12.29 o 
  -4   2  10     2830.52     2641.83     36.52 o 
  -2   2  10     6256.55     5948.89     76.32 o 
   0   2  10      832.24      694.10     12.09 o 
   2   2  10     4031.24     3984.70     51.38 o 
   4   2  10     3167.01     3200.78     42.15 o 
   6   2  10      741.34      753.51     12.99 o 
   8   2  10      358.76      399.61      8.58 o 
  10   2  10       70.60       81.66      5.14 o 
  12   2  10     1231.43     1240.70     21.45 o 
 -15   3  10      357.09      374.73     14.49 o 
 -13   3  10      643.06      664.76     17.98 o 
 -11   3  10      588.06      600.88     13.75 o 
  -9   3  10      637.89      653.22     12.98 o 
  -7   3  10      895.02      865.74     14.45 o 
  -5   3  10     7170.27     6856.36    118.75 o 
  -3   3  10     5860.25     5875.72     68.72 o 
  -1   3  10      891.49      783.52     13.88 o 
   1   3  10      199.49      193.47      6.47 o 
   3   3  10      435.83      462.09      9.83 o 
   5   3  10     4053.95     4109.80     69.60 o 
   7   3  10     2034.50     2121.29     33.99 o 
   9   3  10      926.95      950.93     16.65 o 
  11   3  10      388.43      417.81      9.99 o 
  13   3  10      488.44      522.46     14.66 o 
 -14   4  10      321.63      332.37     24.85 o 
 -12   4  10      988.27     1006.49     20.08 o 
 -10   4  10      210.78      210.60      7.19 o 
  -8   4  10     1782.21     1728.54     23.93 o 
  -6   4  10     4321.68     4241.28     48.11 o 
  -4   4  10     3672.48     3460.40     41.92 o 
  -2   4  10     6904.15     6704.13     95.62 o 
   0   4  10       28.97       29.82      3.40 o 
   2   4  10       45.88       47.18      6.68 o 
   4   4  10     3896.92     3991.42     56.66 o 
   6   4  10     2619.18     2716.66     39.97 o 
   8   4  10     2789.14     2780.36     43.07 o 
  10   4  10      545.89      591.06     11.75 o 
  12   4  10      156.93      208.45     10.83 o 
 -13   5  10      716.10      726.11     19.64 o 
 -11   5  10      668.51      616.72     13.76 o 
  -9   5  10      137.52      148.61      6.34 o 
  -7   5  10      679.09      734.55     11.59 o 
  -5   5  10     2297.70     2156.70     26.27 o 
  -3   5  10     1745.29     1749.23     23.95 o 
  -1   5  10     2096.01     2013.25     33.38 o 
   1   5  10      667.65      759.62     14.75 o 
   3   5  10      186.69      201.75      7.06 o 
   5   5  10     2529.42     2626.94     36.27 o 
   7   5  10     1900.04     1907.49     27.19 o 
   9   5  10      252.95      242.00      7.69 o 
  11   5  10      239.03      253.70      8.53 o 
 -12   6  10      490.14      507.75     17.61 o 
 -10   6  10       11.21       -0.81      6.38 o 
  -8   6  10       12.28       10.34      4.17 o 
  -6   6  10      697.91      687.66     12.52 o 
  -4   6  10      355.31      341.86      8.56 o 
  -2   6  10      222.36      209.16      8.42 o 
   0   6  10     1502.87     1456.10     32.15 o 
   2   6  10      353.67      328.75      9.67 o 
   4   6  10      358.49      363.60      9.65 o 
   6   6  10      700.49      699.59     13.34 o 
   8   6  10       74.03       84.86      5.56 o 
 -11   7  10      250.90      243.68     11.81 o 
  -9   7  10      348.05      338.27     12.80 o 
  -7   7  10      670.87      659.70     16.66 o 
  -5   7  10      615.50      654.31     13.88 o 
  -3   7  10     1047.00     1077.95     26.41 o 
  -1   7  10      584.69      593.09     17.22 o 
   1   7  10      319.93      323.39     12.88 o 
   3   7  10      684.83      670.60     14.94 o 
   5   7  10      594.21      625.90     11.87 o 
   7   7  10     1013.63      991.49     21.94 o 
  -8   8  10      259.85      251.45     12.18 o 
  -6   8  10       71.10       70.09      8.37 o 
  -4   8  10      218.86      222.56     12.62 o 
  -2   8  10       90.30       77.89      8.92 o 
   0   8  10      391.96      359.66     14.50 o 
   2   8  10      223.33      239.24     12.48 o 
   4   8  10      468.63      485.42     15.90 o 
  -1   9  10      109.41      107.74     11.11 o 
 -15   1  11       66.80       65.24      7.84 o 
 -13   1  11      172.23      202.10     12.55 o 
 -11   1  11      317.36      327.44     10.69 o 
  -9   1  11      163.00      178.89      7.45 o 
  -7   1  11       21.92       19.23      3.90 o 
  -5   1  11      812.41      746.64     14.17 o 
  -3   1  11     2008.91     2046.77     31.70 o 
  -1   1  11      109.10      108.36      4.20 o 
   1   1  11       20.46       22.08      6.72 o 
   3   1  11      422.82      473.40      8.04 o 
   5   1  11        8.33       12.78      2.48 o 
   7   1  11      514.51      528.96      9.60 o 
   9   1  11      111.02      112.80      5.42 o 
  11   1  11      322.27      321.86      8.86 o 
  13   1  11        9.93        0.25      5.27 o 
 -16   2  11       18.37       18.80      7.98 o 
 -14   2  11        0.31       -9.06      6.04 o 
 -12   2  11      167.76      161.84      8.41 o 
 -10   2  11     1189.02     1202.48     21.93 o 
  -8   2  11        8.90        7.37      3.89 o 
  -6   2  11      349.46      334.69      9.05 o 
  -4   2  11     1512.94     1505.84     21.79 o 
  -2   2  11      354.75      337.23      7.31 o 
   0   2  11       73.57       78.41      4.38 o 
   2   2  11      544.01      549.28     10.67 o 
   4   2  11      171.70      180.72      7.19 o 
   6   2  11     1214.88     1190.92     20.58 o 
   8   2  11     1100.37     1086.00     16.46 o 
  10   2  11       26.99       17.80      4.62 o 
  12   2  11        0.35       -3.88      4.24 o 
 -15   3  11       63.64       64.00      9.38 o 
 -13   3  11       16.20       19.09      7.02 o 
 -11   3  11       54.25       66.03      5.95 o 
  -9   3  11      953.32      912.34     21.58 o 
  -7   3  11       37.08       38.74      3.89 o 
  -5   3  11      520.90      479.38      9.63 o 
  -3   3  11       13.57       19.99      4.38 o 
  -1   3  11      326.54      300.56      7.04 o 
   1   3  11       38.40       42.74      9.71 o 
   3   3  11      541.58      501.78     12.35 o 
   5   3  11       10.00       19.75      4.31 o 
   7   3  11     1059.12      970.14     21.17 o 
   9   3  11       84.86       83.26      8.51 o 
  11   3  11      227.66      227.36      8.86 o 
 -14   4  11       87.14       88.35      9.41 o 
 -12   4  11       49.54       58.50      7.94 o 
 -10   4  11      228.02      274.71      9.16 o 
  -8   4  11      140.15      154.88      6.14 o 
  -6   4  11      112.62       86.78      5.94 o 
  -4   4  11     1080.10     1044.57     17.13 o 
  -2   4  11      268.00      283.86      7.30 o 
   0   4  11      612.53      634.82     12.01 o 
   2   4  11      446.75      435.10     12.04 o 
   4   4  11       61.23       76.28     11.17 o 
   6   4  11      697.26      636.60     13.61 o 
   8   4  11      122.28      126.45      7.19 o 
  10   4  11      263.58      267.26     10.32 o 
 -13   5  11      415.02      411.45     15.08 o 
 -11   5  11       21.59       13.19      6.35 o 
  -9   5  11      226.52      248.40      9.02 o 
  -7   5  11      977.62      881.95     16.27 o 
  -5   5  11      257.38      253.54      7.99 o 
  -3   5  11      137.57      135.47      5.60 o 
  -1   5  11     4951.06     4724.65     72.43 o 
   1   5  11      104.36       85.90      5.45 o 
   3   5  11     1323.90     1219.29     24.16 o 
   5   5  11      211.95      206.90      8.19 o 
   7   5  11      157.68      140.93      6.64 o 
   9   5  11      526.85      519.48     12.20 o 
 -12   6  11      158.83      168.30     15.23 o 
 -10   6  11      136.97      128.76      7.94 o 
  -8   6  11      550.11      593.09     15.11 o 
  -6   6  11       11.39       10.20      4.05 o 
  -4   6  11       77.80       79.76      5.21 o 
  -2   6  11      155.89      164.18      7.97 o 
   0   6  11      443.85      402.76     13.69 o 
   2   6  11      893.70      851.61     16.82 o 
   4   6  11       68.64       67.10      5.96 o 
   6   6  11      437.45      410.79     10.06 o 
   8   6  11       13.82       10.67      5.85 o 
  -9   7  11      249.62      268.67     14.54 o 
  -7   7  11      265.52      314.92     10.35 o 
  -5   7  11       74.85       83.11      6.53 o 
  -3   7  11       73.72       70.59      6.78 o 
  -1   7  11     1162.30     1147.59     42.25 o 
   1   7  11      300.74      313.82     26.74 o 
   3   7  11      430.45      394.97     11.57 o 
   5   7  11      117.74      127.39      6.98 o 
   7   7  11       71.27       72.18      6.36 o 
  -6   8  11      116.11      120.44     10.67 o 
  -4   8  11      187.95      185.20      9.50 o 
  -2   8  11      525.66      526.72     17.42 o 
   0   8  11      408.13      420.96     15.87 o 
   2   8  11      161.24      148.56     11.31 o 
   4   8  11       42.53       23.15      5.77 o 
 -16   0  12      469.90      463.22     28.06 o 
 -14   0  12     2191.88     2357.94     56.19 o 
 -12   0  12     5519.59     5770.00    121.27 o 
 -10   0  12      237.31      229.92     12.50 o 
  -8   0  12      144.15      151.22      9.60 o 
  -6   0  12     7179.42     7048.40    143.49 o 
  -4   0  12      909.39      805.65     41.48 o 
  -2   0  12     8802.42     8920.28    179.21 o 
   0   0  12     5916.59     5699.28    116.38 o 
   2   0  12     9374.34     9322.39    187.17 o 
   4   0  12      911.19      920.80     16.55 o 
   6   0  12      492.58      545.75     13.75 o 
   8   0  12     1022.97     1066.35     19.76 o 
  10   0  12     1105.59     1189.69     22.19 o 
  12   0  12      897.70      977.15     29.23 o 
 -15   1  12      407.26      426.13     13.75 o 
 -13   1  12     1998.41     1953.38     33.72 o 
 -11   1  12       50.60       71.76     10.81 o 
  -9   1  12      456.71      443.82     11.43 o 
  -7   1  12      479.69      472.45     13.07 o 
  -5   1  12     2786.71     2621.97     40.24 o 
  -3   1  12     3517.99     3474.15     51.73 o 
  -1   1  12      787.57      789.44     14.65 o 
   1   1  12     2156.59     2045.29     31.99 o 
   3   1  12     2894.28     2889.44     42.97 o 
   5   1  12       13.95       16.91      2.75 o 
   7   1  12      813.95      851.56     13.35 o 
   9   1  12     1927.41     2024.08     27.31 o 
  11   1  12      115.19      127.08      6.44 o 
 -14   2  12      625.68      613.91     22.63 o 
 -12   2  12      218.27      238.61      9.84 o 
 -10   2  12     1085.02     1141.66     21.42 o 
  -8   2  12      289.61      287.06     12.42 o 
  -6   2  12     3751.83     3617.05     54.17 o 
  -4   2  12     3021.84     2916.83     44.23 o 
  -2   2  12     1323.69     1347.94     22.40 o 
   0   2  12      419.91      406.32     13.06 o 
   2   2  12      756.46      792.82     16.78 o 
   4   2  12     1444.37     1470.22     27.64 o 
   6   2  12     1200.31     1258.34     24.19 o 
   8   2  12     1190.97     1243.37     18.44 o 
  10   2  12     1302.01     1417.82     21.08 o 
 -15   3  12      360.50      375.31     19.65 o 
 -13   3  12      797.73      777.23     21.46 o 
 -11   3  12     1031.59     1075.77     19.63 o 
  -9   3  12     1101.81     1134.64     21.13 o 
  -7   3  12      528.34      522.66     12.15 o 
  -5   3  12     1384.55     1338.15     22.84 o 
  -3   3  12     3386.25     3309.34     44.47 o 
  -1   3  12      310.04      296.07      7.25 o 
   1   3  12     2605.01     2612.66     43.55 o 
   3   3  12     1027.46     1010.01     25.66 o 
   5   3  12     1153.55     1161.26     28.73 o 
   7   3  12     2233.56     2284.55     51.12 o 
   9   3  12      206.05      239.64      9.64 o 
  11   3  12      437.72      495.79     14.02 o 
 -14   4  12      503.24      553.30     17.67 o 
 -12   4  12      803.60      798.06     27.62 o 
 -10   4  12     1982.48     2044.25     53.19 o 
  -8   4  12      101.58      124.10      6.54 o 
  -6   4  12     1357.90     1233.23     21.83 o 
  -4   4  12     2588.80     2433.84     33.96 o 
  -2   4  12      551.22      516.12     12.00 o 
   0   4  12     4456.68     4259.66     61.13 o 
   2   4  12      109.59      125.78      8.01 o 
   4   4  12     1197.12     1232.19     26.68 o 
   6   4  12     2997.97     3004.65     71.68 o 
   8   4  12      462.58      510.46     15.39 o 
  10   4  12      332.18      361.71     14.06 o 
 -13   5  12      117.87      113.80     10.09 o 
 -11   5  12      361.01      379.75     21.52 o 
  -9   5  12      446.68      457.15     11.61 o 
  -7   5  12      623.00      591.45     11.45 o 
  -5   5  12      251.50      265.01      8.78 o 
  -3   5  12     1960.06     1947.18     26.70 o 
  -1   5  12      552.78      589.49     14.18 o 
   1   5  12       20.75        9.42      4.36 o 
   3   5  12      247.62      265.07      8.61 o 
   5   5  12     1395.83     1415.08     33.64 o 
   7   5  12      941.87      942.39     19.69 o 
   9   5  12      445.07      461.37     11.60 o 
 -10   6  12      371.89      408.00     17.89 o 
  -8   6  12      570.04      566.85     15.06 o 
  -6   6  12      125.33      146.42     10.81 o 
  -4   6  12      534.99      563.94     11.47 o 
  -2   6  12     1281.29     1183.09     31.57 o 
   0   6  12      118.03      128.11      9.11 o 
   2   6  12       18.36       22.72      5.17 o 
   4   6  12      849.46      869.07     17.28 o 
   6   6  12      642.71      625.16     14.33 o 
  -9   7  12       27.09       19.28      9.25 o 
  -7   7  12      191.42      217.11     10.36 o 
  -5   7  12       16.78       29.90      5.22 o 
  -3   7  12      431.60      407.26     16.16 o 
  -1   7  12     1479.85     1357.36     30.35 o 
   1   7  12       41.47       67.71     13.22 o 
   3   7  12      258.59      307.77     10.54 o 
   5   7  12      460.17      428.02     11.08 o 
  -4   8  12      215.64      201.91     10.11 o 
  -2   8  12      511.69      497.79     17.30 o 
   0   8  12      359.81      363.58     15.08 o 
 -15   1  13        8.24        0.75      6.70 o 
 -13   1  13       56.74       49.26      7.33 o 
 -11   1  13      975.57      979.12     19.93 o 
  -9   1  13      881.19      840.81     17.24 o 
  -7   1  13      132.58      134.90      8.37 o 
  -5   1  13      179.86      170.35      7.06 o 
  -3   1  13      298.05      298.41      8.46 o 
  -1   1  13       14.45       17.63      3.71 o 
   1   1  13      345.61      315.89      8.62 o 
   3   1  13      894.56      916.69     17.10 o 
   5   1  13      189.47      183.59      7.20 o 
   7   1  13      750.07      730.25     15.10 o 
   9   1  13        2.96       -3.22      3.81 o 
  11   1  13       95.83      113.63      6.42 o 
 -14   2  13        1.42       -5.25      6.37 o 
 -12   2  13        7.72       -2.29      5.61 o 
 -10   2  13       68.52       73.85      6.61 o 
  -8   2  13      751.71      731.67     15.41 o 
  -6   2  13      504.38      465.11     11.28 o 
  -4   2  13       51.75       50.89      4.62 o 
  -2   2  13       67.40       77.23      5.39 o 
   0   2  13      199.05      211.78     13.14 o 
   2   2  13        9.03        7.99      3.92 o 
   4   2  13        0.43       -5.86      7.32 o 
   6   2  13      233.42      221.56     15.79 o 
   8   2  13       45.69       43.65      5.54 o 
  10   2  13        0.54       -6.69      4.46 o 
 -13   3  13       11.03       -0.17      6.32 o 
 -11   3  13        3.92       -2.08      5.18 o 
  -9   3  13      269.11      266.39     10.00 o 
  -7   3  13       27.60       29.69      4.85 o 
  -5   3  13       15.66       14.33      4.05 o 
  -3   3  13        1.59        2.66      3.62 o 
  -1   3  13      857.02      840.05     15.97 o 
   1   3  13        6.39       11.70      3.41 o 
   3   3  13       11.99       13.34      7.61 o 
   5   3  13       34.32       14.15      8.10 o 
   7   3  13      417.12      414.66     22.18 o 
   9   3  13        8.69        6.36      6.08 o 
 -12   4  13      169.65      166.95     14.32 o 
 -10   4  13      326.08      340.96     10.64 o 
  -8   4  13     1270.95     1207.67     20.72 o 
  -6   4  13       20.32       11.11      4.48 o 
  -4   4  13      356.35      343.07      9.65 o 
  -2   4  13      514.74      474.84     11.80 o 
   0   4  13        8.94        2.36      3.70 o 
   2   4  13      838.82      784.85     22.49 o 
   4   4  13      217.11      215.87      8.49 o 
   6   4  13      210.63      208.39     16.77 o 
   8   4  13      712.13      713.52     23.31 o 
 -11   5  13      315.30      355.03     12.79 o 
  -9   5  13      333.01      308.27     10.15 o 
  -7   5  13       11.93        1.66      4.53 o 
  -5   5  13      382.23      359.52     11.61 o 
  -3   5  13      381.02      371.75     10.64 o 
  -1   5  13      206.68      175.54      9.93 o 
   1   5  13      612.31      596.77     13.28 o 
   3   5  13      213.34      171.42      7.56 o 
   5   5  13      145.52      140.68      7.77 o 
   7   5  13      299.26      273.82     11.66 o 
 -10   6  13        1.76        0.97      9.30 o 
  -8   6  13       26.31       30.33      8.06 o 
  -6   6  13       25.61       18.68      6.29 o 
  -4   6  13      409.11      406.52     11.32 o 
  -2   6  13     1318.28     1258.74     32.14 o 
   0   6  13       57.25       66.78      8.12 o 
   2   6  13       15.96       14.39      5.21 o 
   4   6  13      205.92      167.89      8.12 o 
   6   6  13        1.69       -6.17      5.49 o 
  -7   7  13       95.84       80.54      9.92 o 
  -5   7  13      724.22      698.37     15.52 o 
  -3   7  13      526.84      595.57     15.84 o 
  -1   7  13      631.24      566.47     15.00 o 
   1   7  13       18.99       12.80      7.65 o 
   3   7  13       65.13       43.78      8.01 o 
 -14   0  14     1064.47     1015.69     31.08 o 
 -12   0  14       35.11       44.49      9.91 o 
 -10   0  14     3254.39     3298.62     73.02 o 
  -8   0  14     1214.13     1174.00     33.47 o 
  -6   0  14     1425.62     1369.01     33.85 o 
  -4   0  14     7363.55     7020.93    143.33 o 
  -2   0  14     4655.39     4479.06     93.62 o 
   0   0  14     2837.62     2711.20     59.19 o 
   2   0  14      432.68      455.65     15.45 o 
   4   0  14      175.15      202.38     11.05 o 
   6   0  14     3673.14     3937.35     84.18 o 
   8   0  14     3261.58     3418.34     73.57 o 
  10   0  14      805.58      855.58     36.41 o 
 -13   1  14      710.26      815.21     20.36 o 
 -11   1  14      157.34      141.59      8.44 o 
  -9   1  14      788.92      886.09     18.27 o 
  -7   1  14      141.01      140.30      7.01 o 
  -5   1  14      468.07      483.67     11.65 o 
  -3   1  14     1731.88     1712.78     28.21 o 
  -1   1  14     3489.33     3479.21     52.47 o 
   1   1  14      310.44      330.30      9.24 o 
   3   1  14       15.92       20.63      4.42 o 
   5   1  14      226.75      253.55      9.77 o 
   7   1  14     1871.78     1923.95     44.12 o 
   9   1  14      392.76      435.04     11.10 o 
 -14   2  14      350.42      341.89     12.72 o 
 -12   2  14      798.73      810.06     18.27 o 
 -10   2  14      734.51      727.64     16.42 o 
  -8   2  14      327.17      327.70     10.23 o 
  -6   2  14      168.25      200.01      7.84 o 
  -4   2  14      694.93      637.85     13.63 o 
  -2   2  14     1754.31     1780.38     29.11 o 
   0   2  14     2821.69     2811.67     43.35 o 
   2   2  14      984.77      989.74     18.35 o 
   4   2  14       11.01        9.58      6.09 o 
   6   2  14     1422.57     1482.62     50.65 o 
   8   2  14      732.85      788.13     19.68 o 
 -13   3  14      521.95      552.02     20.19 o 
 -11   3  14      491.41      545.62     14.49 o 
  -9   3  14     1017.50     1055.51     30.55 o 
  -7   3  14     1284.18     1190.24     21.86 o 
  -5   3  14      589.23      591.49     13.25 o 
  -3   3  14      542.92      500.23     16.69 o 
  -1   3  14     3483.66     3501.37     52.91 o 
   1   3  14      105.87      104.12      5.39 o 
   3   3  14     1227.13     1227.65     43.29 o 
   5   3  14      722.23      783.17     31.91 o 
   7   3  14      645.65      746.02     31.75 o 
   9   3  14     1472.97     1543.39     39.81 o 
 -12   4  14      452.90      470.04     13.93 o 
 -10   4  14      680.69      707.77     17.05 o 
  -8   4  14     2038.40     1905.75     32.23 o 
  -6   4  14      356.55      365.15     10.53 o 
  -4   4  14      449.85      432.63     13.58 o 
  -2   4  14     1322.89     1228.30     27.29 o 
   0   4  14      216.85      202.03      9.88 o 
   2   4  14     1751.14     1769.23     31.53 o 
   4   4  14      803.71      811.45     21.44 o 
   6   4  14      654.87      718.53     31.01 o 
   8   4  14      826.86      835.95     26.15 o 
 -11   5  14      580.85      677.19     29.36 o 
  -9   5  14      152.36      182.70      8.45 o 
  -7   5  14      273.08      288.55     11.40 o 
  -5   5  14       49.96       80.07      7.36 o 
  -3   5  14       10.05       17.77      5.99 o 
  -1   5  14      592.75      568.02     19.63 o 
   1   5  14      931.16      979.88     20.16 o 
   3   5  14      286.50      318.15     10.28 o 
   5   5  14      363.27      377.43     14.58 o 
   7   5  14       43.71       66.49      6.49 o 
  -8   6  14       93.04       99.95     14.15 o 
  -6   6  14      342.02      341.10     12.32 o 
  -4   6  14      373.02      378.31     12.91 o 
  -2   6  14      362.76      410.09     15.28 o 
   0   6  14     1061.06      958.46     24.05 o 
   2   6  14      532.58      546.99     13.46 o 
   4   6  14      138.51      139.27      7.92 o 
  -5   7  14      190.95      201.82     11.95 o 
  -3   7  14      391.42      439.27     21.65 o 
  -1   7  14       49.46       54.70      9.50 o 
   1   7  14      308.75      295.61     13.83 o 
 -13   1  15      331.59      294.13     11.94 o 
 -11   1  15       75.34       73.63      7.96 o 
  -9   1  15      141.76      160.53      8.38 o 
  -7   1  15      189.98      178.28      8.21 o 
  -5   1  15        2.22       -3.40      4.27 o 
  -3   1  15      493.54      457.33     11.51 o 
  -1   1  15      328.00      346.72      9.85 o 
   1   1  15       47.91       44.91      5.03 o 
   3   1  15      287.76      297.72     12.64 o 
   5   1  15       83.55       84.06      6.32 o 
   7   1  15        7.22       15.30      9.33 o 
   9   1  15       44.69       28.36      8.66 o 
 -12   2  15       96.45       94.06      8.71 o 
 -10   2  15       14.29       13.92      5.85 o 
  -8   2  15      324.00      358.63     11.62 o 
  -6   2  15        1.11       -1.89      4.34 o 
  -4   2  15      309.02      311.95      9.63 o 
  -2   2  15      183.45      191.02      7.91 o 
   0   2  15      408.57      417.27      8.54 o 
   2   2  15      560.69      545.62     15.39 o 
   4   2  15      430.67      459.77     35.10 o 
   6   2  15      145.94      139.25     14.16 o 
   8   2  15        7.79        6.74      8.75 o 
 -13   3  15       18.52       20.37      7.21 o 
 -11   3  15       51.95       51.17      7.16 o 
  -9   3  15      285.21      324.82     11.21 o 
  -7   3  15        2.45        2.89      4.71 o 
  -5   3  15        7.39        2.66      4.38 o 
  -3   3  15       31.36       30.73      4.86 o 
  -1   3  15      325.04      313.22     11.90 o 
   1   3  15      310.56      288.20      8.17 o 
   3   3  15      929.64      877.18     34.53 o 
   5   3  15        0.59        5.65      8.51 o 
   7   3  15        0.56        0.16      8.92 o 
 -10   4  15       64.75       59.95      6.79 o 
  -8   4  15       56.77       74.66      6.84 o 
  -6   4  15      219.31      218.26      8.86 o 
  -4   4  15      374.34      320.86     12.45 o 
  -2   4  15      204.23      206.88     10.42 o 
   0   4  15      633.84      583.82     16.33 o 
   2   4  15       63.37       60.78      6.24 o 
   4   4  15      538.75      475.36     24.55 o 
   6   4  15       11.74        0.57      9.33 o 
  -9   5  15        1.92       -1.68      6.81 o 
  -7   5  15       63.41       61.91      7.48 o 
  -5   5  15      366.30      348.53     12.35 o 
  -3   5  15      436.98      435.46     14.51 o 
  -1   5  15       67.60       61.89     13.75 o 
   1   5  15       91.33       69.30     11.70 o 
   3   5  15       18.26       13.18      5.78 o 
   5   5  15       43.24       37.20      6.08 o 
  -8   6  15        8.65       -4.07      6.43 o 
  -6   6  15      284.19      303.14     12.27 o 
  -4   6  15      586.93      598.77     16.36 o 
  -2   6  15        1.90        2.42      7.19 o 
   0   6  15      320.27      300.36     17.03 o 
   2   6  15        1.45        0.09      5.97 o 
 -12   0  16     1526.29     1345.79     42.71 o 
 -10   0  16      775.07      758.50     38.00 o 
  -8   0  16     1818.43     1784.29     43.62 o 
  -6   0  16       14.16       -2.92      6.66 o 
  -4   0  16     2379.88     2347.13     53.46 o 
  -2   0  16     2930.20     2779.25     61.60 o 
   0   0  16     1642.26     1630.25     39.31 o 
   2   0  16      598.14      626.83     20.05 o 
   4   0  16      816.76      862.72     43.78 o 
   6   0  16     1272.11     1343.72     35.00 o 
 -13   1  16       18.06       20.36      7.41 o 
 -11   1  16      665.90      703.96     17.07 o 
  -9   1  16     1040.39     1057.36     21.17 o 
  -7   1  16       19.50       37.81      6.60 o 
  -5   1  16      789.13      740.71     15.85 o 
  -3   1  16      800.74      854.04     17.27 o 
  -1   1  16     1775.39     1830.46     30.56 o 
   1   1  16        7.09        7.60      4.46 o 
   3   1  16      254.82      307.78      9.90 o 
   5   1  16      410.10      416.43     14.25 o 
   7   1  16      715.97      759.08     24.65 o 
 -12   2  16      141.51      139.19      9.38 o 
 -10   2  16      519.39      517.83     14.88 o 
  -8   2  16     1358.18     1343.63     24.79 o 
  -6   2  16        5.19        6.78      4.92 o 
  -4   2  16      966.94      952.32     18.70 o 
  -2   2  16     1637.38     1555.73     28.79 o 
   0   2  16       44.53       63.11      7.57 o 
   2   2  16      196.89      239.54     11.10 o 
   4   2  16      630.05      614.53     21.11 o 
   6   2  16      259.37      283.51     19.64 o 
 -11   3  16      601.87      609.12     16.77 o 
  -9   3  16      904.04      872.28     18.72 o 
  -7   3  16      152.83      180.58      8.62 o 
  -5   3  16      212.61      227.21      9.77 o 
  -3   3  16      653.12      623.82     14.25 o 
  -1   3  16      821.57      839.97     20.54 o 
   1   3  16     1803.29     1840.89     29.64 o 
   3   3  16      317.26      342.86     26.39 o 
   5   3  16      431.68      484.12     25.28 o 
 -10   4  16      372.52      361.56     14.18 o 
  -8   4  16      196.46      227.54      9.77 o 
  -6   4  16      399.51      391.50     11.64 o 
  -4   4  16       32.10       33.90      6.99 o 
  -2   4  16      846.31      792.78     20.24 o 
   0   4  16     1775.99     1724.71     42.78 o 
   2   4  16      730.47      733.07     16.84 o 
   4   4  16      257.58      278.68     19.39 o 
  -7   5  16      203.08      226.37     10.95 o 
  -5   5  16      155.97      194.68     10.26 o 
  -3   5  16      109.83      141.80      9.90 o 
  -1   5  16      392.63      441.04     18.10 o 
   1   5  16      570.78      608.61     21.68 o 
   3   5  16       47.22       52.91      9.45 o 
  -4   6  16       36.97       52.41      8.91 o 
  -2   6  16      318.42      305.48     14.37 o 
 -11   1  17      171.00      163.46      9.78 o 
  -9   1  17       21.33       28.05      6.50 o 
  -7   1  17        4.75        0.47      5.29 o 
  -5   1  17       62.28       70.20      6.42 o 
  -3   1  17       15.05       19.31      5.15 o 
  -1   1  17       28.36       48.39      5.75 o 
   1   1  17      375.18      390.28     11.39 o 
   3   1  17      277.23      271.75      9.98 o 
   5   1  17        0.16       -0.83      6.62 o 
 -10   2  17       37.62       37.31      7.06 o 
  -8   2  17       87.45       85.97      8.80 o 
  -6   2  17       12.01       13.45      5.36 o 
  -4   2  17      147.26      139.70      7.77 o 
  -2   2  17       56.64       56.64      6.01 o 
   0   2  17      468.67      461.02     14.79 o 
   2   2  17       25.25       22.53      9.19 o 
   4   2  17       11.55       -1.97     11.99 o 
  -9   3  17       28.27       10.69      6.16 o 
  -7   3  17       65.36       46.92      6.86 o 
  -5   3  17        0.44       -0.12      4.97 o 
  -3   3  17       88.23       97.30      8.77 o 
  -1   3  17      123.44      153.21      9.92 o 
   1   3  17        8.80        9.88      4.67 o 
   3   3  17       62.99       62.63     10.17 o 
  -8   4  17      153.05      120.48      8.30 o 
  -6   4  17      138.75      119.42      9.65 o 
  -4   4  17      126.41      120.00     15.94 o 
  -2   4  17       54.31       49.39      8.94 o 
   0   4  17       37.27       35.64      8.70 o 
   2   4  17      386.14      328.50     11.88 o 
  -5   5  17       17.44        5.95      7.36 o 
  -3   5  17       62.72       61.54      9.66 o 
  -1   5  17       57.77       64.35     17.35 o 
 -10   0  18      234.63      208.39     14.69 o 
  -8   0  18     1852.20     1897.23     46.86 o 
  -6   0  18      460.69      467.59     18.38 o 
  -4   0  18      410.59      399.33     16.81 o 
  -2   0  18      539.95      522.12     21.48 o 
   0   0  18       43.54       51.95      9.08 o 
   2   0  18     1044.65     1095.30     30.50 o 
   4   0  18     1151.42     1211.26     33.29 o 
  -9   1  18      742.52      754.28     17.81 o 
  -7   1  18      654.85      687.66     16.37 o 
  -5   1  18       94.57      118.37      7.74 o 
  -3   1  18      586.19      569.54     19.99 o 
  -1   1  18       14.74       26.25      5.63 o 
   1   1  18      938.01      982.31     19.98 o 
   3   1  18      939.41      989.42     25.41 o 
  -8   2  18      197.12      224.79     10.17 o 
  -6   2  18      278.54      257.88     10.30 o 
  -4   2  18      155.44      157.24      8.39 o 
  -2   2  18       48.96       54.39      6.41 o 
   0   2  18     1250.15     1270.94     28.38 o 
   2   2  18      372.14      423.43     15.17 o 
  -7   3  18      221.36      220.79      9.94 o 
  -5   3  18      441.64      419.36     12.42 o 
  -3   3  18      273.76      313.19     13.20 o 
  -1   3  18      647.84      640.20     18.62 o 
   1   3  18      316.12      360.37     16.00 o 
  -4   4  18      521.64      517.49     16.85 o 
  -2   4  18      199.56      235.14     12.44 o 
  -7   1  19        0.37        7.62      6.12 o 
  -5   1  19        9.08        9.93      5.93 o 
  -3   1  19       22.20       24.64      5.99 o 
  -1   1  19      508.82      466.12     13.13 o 
   1   1  19       50.35       64.47      6.93 o 
  -6   2  19        8.98        0.11      5.73 o 
  -4   2  19       63.22       73.20      7.19 o 
  -2   2  19      271.13      246.66     10.24 o 
   0   2  19        2.54        5.08      7.19 o 
                                                 
